# Supplementary material for: PELI1 in human cancers: a pan-cancer exploration of its molecular function, clinical significance, and immunomodulatory roles
Source: Front Immunol. 2026 Jan 5;16:1682086. doi: 10.3389/fimmu.2025.1682086 (PMC12813145; doi:10.3389/fimmu.2025.1682086)
Supplement: Supplementary file 2 [file Table2.xlsx]

## Sheet: Sheet1
Gene Symbol	Gene ID	PCC
MEX3C	ENSG00000176624.10	0.77
PHIP	ENSG00000146247.13	0.77
CNOT2	ENSG00000111596.11	0.76
GCC2	ENSG00000135968.19	0.76
INO80D	ENSG00000114933.15	0.75
SOCS5	ENSG00000171150.7	0.75
YTHDC1	ENSG00000083896.12	0.75
CRTC3	ENSG00000140577.15	0.75
SPIN1	ENSG00000106723.16	0.75
PAN3	ENSG00000152520.13	0.75
CEP135	ENSG00000174799.10	0.74
CDK17	ENSG00000059758.7	0.74
TET3	ENSG00000187605.15	0.74
PTBP3	ENSG00000119314.15	0.74
FGD6	ENSG00000180263.13	0.74
CEP170	ENSG00000143702.15	0.74
ZSWIM6	ENSG00000130449.5	0.74
SPRED1	ENSG00000166068.12	0.73
FAM63B	ENSG00000128923.10	0.73
FBXO34	ENSG00000178974.9	0.73
PPP1R12A	ENSG00000058272.15	0.73
SP3	ENSG00000172845.13	0.73
CBL	ENSG00000110395.4	0.73
EPC2	ENSG00000135999.11	0.72
SEMA4B	ENSG00000185033.14	0.72
CCNT2	ENSG00000082258.12	0.72
DNM1L	ENSG00000087470.17	0.72
C2CD5	ENSG00000111731.12	0.72
JRKL	ENSG00000183340.6	0.72
FBXO11	ENSG00000138081.19	0.72
ARAP2	ENSG00000047365.11	0.72
RIF1	ENSG00000080345.17	0.72
NAB1	ENSG00000138386.16	0.72
ADAM17	ENSG00000151694.12	0.72
ELMSAN1	ENSG00000156030.12	0.72
SEPT2	ENSG00000168385.17	0.72
HIPK3	ENSG00000110422.11	0.72
RALGAPB	ENSG00000170471.14	0.72
GPATCH2	ENSG00000092978.10	0.72
ZNF532	ENSG00000074657.13	0.71
RP11-373L24.1	ENSG00000267520.2	0.71
KMT2E	ENSG00000005483.19	0.71
REST	ENSG00000084093.15	0.71
KLHL9	ENSG00000198642.6	0.71
ZDHHC21	ENSG00000175893.11	0.71
PTPN12	ENSG00000127947.15	0.71
MGA	ENSG00000174197.16	0.71
VEZT	ENSG00000028203.17	0.71
TCF12	ENSG00000140262.17	0.71
2025-03-07	ENSG00000136536.14	0.71
ZDHHC17	ENSG00000186908.14	0.71
PRDM10	ENSG00000170325.14	0.71
PHF2	ENSG00000197724.10	0.71
CD2AP	ENSG00000198087.7	0.71
ZBTB34	ENSG00000177125.5	0.71
PHF21A	ENSG00000135365.15	0.71
DMTF1	ENSG00000135164.18	0.71
SEMA4C	ENSG00000168758.10	0.71
CCDC186	ENSG00000165813.16	0.71
MTMR2	ENSG00000087053.18	0.71
CWC22	ENSG00000163510.13	0.71
ZNF587	ENSG00000198466.11	0.7
TMEM87B	ENSG00000153214.9	0.7
MARK2	ENSG00000072518.20	0.7
RASA2	ENSG00000155903.11	0.7
PAPOLG	ENSG00000115421.12	0.7
RNF169	ENSG00000166439.5	0.7
ZNF292	ENSG00000188994.12	0.7
FAM98B	ENSG00000171262.11	0.7
TRA2A	ENSG00000164548.10	0.7
SP1	ENSG00000185591.9	0.7
CTDSPL2	ENSG00000137770.13	0.7
ZBTB26	ENSG00000171448.8	0.7
FCHSD2	ENSG00000137478.14	0.7
LEMD3	ENSG00000174106.2	0.7
TGFBRAP1	ENSG00000135966.12	0.7
KBTBD2	ENSG00000170852.10	0.7
ACVR2A	ENSG00000121989.14	0.7
ZBTB1	ENSG00000126804.13	0.7
DGKH	ENSG00000102780.16	0.69
TUG1	ENSG00000253352.8	0.69
PRPF39	ENSG00000185246.17	0.69
ZNF236	ENSG00000130856.15	0.69
KMT2A	ENSG00000118058.20	0.69
SPOPL	ENSG00000144228.8	0.69
TIA1	ENSG00000116001.15	0.69
ACTR2	ENSG00000138071.13	0.69
PRR12	ENSG00000126464.13	0.69
SETX	ENSG00000107290.13	0.69
NOTCH1	ENSG00000148400.9	0.69
REV1	ENSG00000135945.9	0.69
PRPF38B	ENSG00000134186.11	0.69
ADO	ENSG00000181915.4	0.69
YEATS2	ENSG00000163872.15	0.69
SKIL	ENSG00000136603.13	0.69
PAFAH1B2	ENSG00000168092.13	0.69
MIB1	ENSG00000101752.11	0.69
BAZ2A	ENSG00000076108.11	0.69
NUFIP2	ENSG00000108256.8	0.69
KDM6A	ENSG00000108256.8	0.69
