# Supplementary material for: PELI1 in human cancers: a pan-cancer exploration of its molecular function, clinical significance, and immunomodulatory roles
Source: Front Immunol. 2026 Jan 5;16:1682086. doi: 10.3389/fimmu.2025.1682086 (PMC12813145; doi:10.3389/fimmu.2025.1682086)
Supplement: Supplementary file 3 [file Table3.xlsx]

## Sheet: Table S5
Tag	logFC	pvalue	FDR
PELI1	1.4464346603488	2.85677039386737e-117	7.62700559754711e-113
ITIH5	3.33931254181998	1.67171423908768e-59	2.23157133775814e-55
SEMA3C	2.7144064800666	9.50823188581987e-58	8.46169249625397e-54
AQP6	-4.13606	5.57054738207067e-57	3.71806185016307e-53
TNFAIP6	2.92949426325212	3.87087674641996e-54	2.0668933475184e-50
ITGA3	2.11560521360859	2.8001539466934e-51	1.24597516781367e-47
PHLDB1	1.39963328260004	9.45977673395183e-51	3.60795884632923e-47
CTTNBP2NL	0.991167726419251	5.31690734904439e-50	1.77438490505984e-46
ZNF532	1.2900126897301	1.87105201501253e-49	5.55037185520049e-46
NCEH1	1.70554362957305	7.90950147925031e-49	2.11167870493025e-45
IQGAP1	1.11548508570102	2.14670723795729e-48	5.21025362172579e-45
PTPRE	1.35955723311218	1.37822083858075e-47	3.06631166236908e-44
ITPR3	2.24743667293541	2.38890191467582e-47	4.90606948600117e-44
HIF1A	1.13076531385951	5.62796951694801e-47	1.07325378688199e-43
MYOF	1.55841624555445	3.8090878100963e-46	6.77966842359673e-43
RHOV	3.28998138267037	6.27048446362979e-46	1.04630871381243e-42
SGPP2	2.79660007288183	4.91895274470207e-45	7.72507061047387e-42
PMEPA1	2.07706176084648	1.18117384670205e-44	1.75194329773619e-41
CREB3L1	2.48770541482945	1.83363358319737e-44	2.57654470548438e-41
FAM102B	1.05118238138337	1.50637795221363e-43	2.01086392840998e-40
CEP135	0.924422606440734	1.88027616225253e-43	2.39045776094372e-40
COL6A3	1.62723475248115	2.01728740401776e-43	2.44806995965755e-40
ZNF469	1.76276833988736	4.06657941753401e-43	4.72041466475317e-40
KIF3C	1.57775227474029	4.35067104970743e-43	4.83975898687871e-40
SPEG	2.29579175410086	9.35713632889652e-43	9.99267302835517e-40
CXCL5	3.86257823050663	6.43042121552328e-42	6.60305329277079e-39
C1QTNF3	-2.50625	1.01098905351045e-41	9.99680953726737e-39
CEP170	0.826315787791661	1.91617577971326e-41	1.82707360595659e-38
RFNG	-0.825056	2.51649710528744e-41	2.31673930058497e-38
ATOX1	-1.11398	2.62304532155287e-41	2.33433546649396e-38
FGD6	1.10456315954606	3.57896253044399e-41	3.08229489154173e-38
AC012640.4	-1.04494	5.92444427463329e-41	4.94283791387998e-38
TPM4	1.04326914535721	8.51825535139383e-41	6.89152670822765e-38
YTHDF3-AS1	-1.32911	9.89892810547571e-41	7.77298772235266e-38
BNC2	1.92504587687851	2.21452582378179e-40	1.68924029838075e-37
CENPX	-1.12949	2.42956630473418e-40	1.80179336677203e-37
PRSS22	3.64196305608238	4.58998397467808e-40	3.31198357178258e-37
LAMC2	2.84579258363613	5.62215641957117e-40	3.95000873920292e-37
CBL	0.845494314144507	8.77873754249707e-40	6.0096085874253e-37
ENTPD3-AS1	-0.958044	1.07816307416331e-39	7.19619943850305e-37
TLR10	2.28321362006477	2.01448391863268e-39	1.31177296730866e-36
DUOX2	3.50581150187608	2.10983353541858e-39	1.34115085068108e-36
DHRS4L1	-1.3255	2.91562837137633e-39	1.81026619206989e-36
GABBR1	1.65798733687942	4.59911273978257e-39	2.79061618015262e-36
B4GALT5	0.848284097245265	4.84320929605369e-39	2.81095656056612e-36
OCEL1	-0.87341	4.82135056619923e-39	2.81095656056612e-36
RALGDS	0.893798385521336	7.0551475005061e-39	4.00762399933004e-36
VCL	0.81745022814318	7.58499835622728e-39	4.21883929405325e-36
ADAM28	1.89219532631599	9.84299973547369e-39	5.36302871301381e-36
DGKH	0.897474693480091	2.42931510199959e-38	1.2971570918637e-35
ALDH3A1	-3.67583	6.79671243774179e-38	3.55801232672216e-35
WNT7B	3.48247484256375	7.68490225120723e-38	3.9456061596679e-35
PPP1R12A	0.581889699627922	2.52847857710166e-37	1.27368530285774e-34
TACO1	-0.735711	2.96246129535396e-37	1.46466280858074e-34
ARHGEF38	2.24362211672971	3.33895911570333e-37	1.62079146310995e-34
CDH11	1.91269860875805	4.77833400861333e-37	2.2780707386064e-34
AFAP1	1.21793258484805	4.98402500871889e-37	2.33444736285574e-34
DDR1	1.7948620783328	6.10189389360681e-37	2.80876488226749e-34
MMP14	1.35480348030424	6.9555761056287e-37	3.1474571333572e-34
TMEM163	2.78197841454895	9.46115169003753e-37	4.2098971303437e-34
AC005165.1	-3.48607	1.03394003321659e-36	4.52526737816663e-34
AC008267.5	-1.06636	1.54662179880325e-36	6.65995302974987e-34
ABR	1.32827773583065	1.78711112191899e-36	7.57337979888783e-34
TEX264	-0.630635	1.818855059805e-36	7.58746756041778e-34
CDR2L	1.38037183155455	2.42129417502362e-36	9.94518644381239e-34
FA2H	3.20322346217309	2.70189968386122e-36	1.09295935999586e-33
GPX8	1.38430987524151	3.80915968156617e-36	1.51786485340975e-33
FMC1	-0.98887	3.9782502488913e-36	1.53929456731739e-33
PLEKHH2	1.82366206727125	3.97055215561454e-36	1.53929456731739e-33
CCS	-0.831009	4.89531533440387e-36	1.86707326854164e-33
GPRC5A	2.43970342280521	8.72674571274714e-36	3.28150221181582e-33
ZMIZ1	0.792428586878126	9.62598458784546e-36	3.56936856286525e-33
NTS	4.21942690422643	1.87647027165067e-35	6.86274017979859e-33
DCXR	-1.59903	2.72687662330636e-35	9.83812866068015e-33
MFSD6	1.18837955100882	3.40872584210518e-35	1.21341550043366e-32
LINC00570	-2.24968	4.2136179329751e-35	1.48019962598118e-32
SLC35F2	1.70778096897179	4.62390271674025e-35	1.60323317833157e-32
AC026765.3	-2.64851	5.20745779333199e-35	1.78241933546638e-32
PDE10A	1.59728468176287	6.29131058238461e-35	2.12614442947474e-32
CBR1	-1.14138	7.99100181051101e-35	2.66679707921279e-32
UQCRQ	-1.01535	8.0920785739579e-35	2.66718905885837e-32
KCND2	2.51676056759869	1.05554267930596e-34	3.43669249415982e-32
SINHCAF	1.18155325868926	1.22461468269976e-34	3.93912804803834e-32
DCLK1	1.70774	1.74366152357861e-34	5.54193754244069e-32
ITGB8	2.71947207324417	1.99151250448665e-34	6.25522362879817e-32
VEGFD	-2.31459	2.07886869448966e-34	6.45367865180058e-32
ALDH1L2	1.46390500524543	2.53241396828648e-34	7.77130897992096e-32
SEPTIN2	0.599830649647607	2.71882198871096e-34	8.24853516529605e-32
ZG16B	2.57130249581267	2.94346708193055e-34	8.82973979251481e-32
SPRED1	0.976171245362745	3.22530282566899e-34	9.56768164885674e-32
B3GALT2	2.31437498565637	3.29902907015272e-34	9.67884374889422e-32
ADAM17	0.934049249462848	3.98248459707869e-34	1.15569971492181e-31
ZNHIT1	-0.926617	4.25986011150363e-34	1.22290048663359e-31
SYT13	3.44700898673711	5.65399572100225e-34	1.60585508254594e-31
ADCY3	1.0678497398844	5.7472469906529e-34	1.6151578963837e-31
TMEM219	-0.807669	5.82372381701113e-34	1.6196018590267e-31
CISD3	-0.819174	7.72492462518254e-34	2.12618595508375e-31
ANKFN1	-4.69277	8.18794467973063e-34	2.23063007203519e-31
DHRS4L2	-0.976269	1.02462536792195e-33	2.7631765730081e-31
VCAN	2.1457189783539	1.07000943998935e-33	2.85671120288356e-31
MRPL40	-0.708149	1.17519698811104e-33	3.10647615728599e-31
MGAM2	3.43105231884064	1.19188028807236e-33	3.11968822852509e-31
LINC01124	-1.72594	1.22923058403123e-33	3.186213410919e-31
CDH17	3.23554683662305	1.25348927844851e-33	3.21785161115562e-31
PFKFB3	1.63436351342017	1.31211942175763e-33	3.33628231638907e-31
RPP25L	-0.755685	1.33096681466624e-33	3.35227849226031e-31
TG	-2.21749	1.68047567955772e-33	4.19302240119924e-31
HEG1	0.929350845518934	1.78681173103613e-33	4.41706477733357e-31
ATP8A2	2.11781194398688	1.93575308328436e-33	4.74135190986477e-31
ALOX5	1.70044005202774	1.95937113879799e-33	4.7555718785117e-31
NDUFA2	-0.847106	2.52960380111837e-33	6.08426687227552e-31
PLCL1	1.08564101083402	2.65128584941064e-33	6.32000264353261e-31
SOD1	-0.956612	2.94390209610706e-33	6.95542461609436e-31
GLIS3	1.52723597890648	3.00290648650494e-33	7.03259626111482e-31
NKILA	1.87998251628089	3.3774979107221e-33	7.84108167134423e-31
RGMB-AS1	-1.46638	3.52190333845813e-33	8.10584270087545e-31
FBXO31	-1.13213	4.28471065699264e-33	9.70311040507625e-31
ZSCAN16-AS1	-1.07751	4.28858726421079e-33	9.70311040507625e-31
C16orf95	-0.936682	4.55144443559834e-33	1.02112994572777e-30
KIRREL1	1.28829843147022	4.83818867866291e-33	1.07641634452452e-30
GLI3	1.41188394795815	6.11203507553933e-33	1.34858770617148e-30
TOB1-AS1	-0.946839	6.30594377848057e-33	1.37996792621209e-30
ZPLD1	3.54089166030225	6.56975316139117e-33	1.42601032441318e-30
PLEKHS1	2.80392098402938	8.02423114299421e-33	1.72766873431983e-30
SEPTIN4	-1.66058	8.32449961966944e-33	1.77797992676748e-30
POLDIP2	-0.501592	1.03038553011387e-32	2.18327245103016e-30
HDHD3	-0.725093	1.23081436817596e-32	2.56720953137202e-30
NCK2	1.23278755919842	1.22653933893975e-32	2.56720953137202e-30
C3orf52	2.34130479183992	1.56058381691648e-32	3.22980362356869e-30
INPP4A	0.600312381061145	1.8676394689879e-32	3.835556811003e-30
TNC	1.69980461863905	2.17762487502234e-32	4.43803274147683e-30
PLXNB3	2.18685080465412	3.48600317347655e-32	7.05070550950583e-30
HDGFL3	1.13912771051833	3.54097309091089e-32	7.10803756249165e-30
SWAP70	0.667216561719068	4.54044840637584e-32	9.04633519055389e-30
ECI1	-0.809341	4.90019006481024e-32	9.69076106298546e-30
C8orf82	-0.92679	5.27538991055768e-32	1.02804642213189e-29
CSRNP2	0.619434571895794	5.25708339845989e-32	1.02804642213189e-29
ADAMTS12	1.41409975273358	5.7960538374043e-32	1.1213264155871e-29
AC133552.5	-1.27393	5.95721694524051e-32	1.14421423024483e-29
SMAD5	0.641357894923679	6.09360996547646e-32	1.16205142041636e-29
CRABP2	2.04066654481846	6.86163699502557e-32	1.29008439783939e-29
PRRX1	1.76306522391023	6.85491366417059e-32	1.29008439783939e-29
EDNRA	1.16351162246458	7.94355775609699e-32	1.48305667812781e-29
VEZT	0.557607945218536	8.65412157876275e-32	1.60449817992922e-29
EMC3	-0.617293	9.921865571983e-32	1.82685494510898e-29
PCYT2	-0.840431	1.06077092783888e-31	1.9397576870851e-29
OSER1-DT	-0.901943	1.18516242713127e-31	2.15248071289461e-29
LUZP2	-3.1948	1.57589541026344e-31	2.8427875448117e-29
SCG2	2.45837882725431	2.19386178303656e-31	3.93098804587317e-29
ZDHHC13	1.2097358055233	2.37951093301928e-31	4.23521219264992e-29
MAP3K12	0.821285958952714	2.46869941316294e-31	4.36485675050492e-29
ASPSCR1	-1.20049	2.52247952947624e-31	4.43060253144452e-29
STARD10	-0.955312	2.5780761563766e-31	4.49865864202238e-29
NBEAL2	0.799240016730993	2.70407295842438e-31	4.68787921065026e-29
ZNF385D	-2.65967	2.97948867596017e-31	5.1320250755345e-29
SLC6A6	1.64812965187812	3.18675444863866e-31	5.45384424806121e-29
HINT2	-0.899908	3.3026586694832e-31	5.61620262151991e-29
VSIG1	2.84987	3.42344567756067e-31	5.78475649996929e-29
MAP1A	1.49665749047207	3.62595441484518e-31	6.08841075267527e-29
COL3A1	1.70190269361623	4.11697870489957e-31	6.86969359146304e-29
C19orf73	-1.07584	4.2754078291489e-31	7.0897415045104e-29
SMDT1	-0.694054	4.41913989979959e-31	7.28285166943514e-29
FLNA	1.22155908900571	4.83985121207682e-31	7.92726059263969e-29
SLC4A3	2.49068322149195	5.17997382749745e-31	8.43261836869066e-29
BICD1	1.14680412178194	5.75986775311888e-31	9.31981510744047e-29
AC026304.1	-1.19228	6.96313668139871e-31	1.11989050072279e-28
NDUFAF8	-1.04276	9.42019725030389e-31	1.50599057597972e-28
ITGB4	1.54921601391479	1.04517456256068e-30	1.66095657566935e-28
SCD5	1.86302614635836	1.11615261611457e-30	1.76325695532703e-28
ANTXR1	1.43912462384246	1.13580135601525e-30	1.78374262369972e-28
HS3ST1	1.34636096686368	1.35783095100488e-30	2.1199632005806e-28
DPM3	-1.02301	1.38256679026884e-30	2.14603303294171e-28
SLC14A2	-2.79152	1.62285608589763e-30	2.50445154805173e-28
CUTA	-0.774739	1.74109135062744e-30	2.67147453327881e-28
GPR161	1.21359810316504	1.88948567350772e-30	2.88259934350338e-28
AC005747.1	1.30356185278872	1.91784216628987e-30	2.90923580429585e-28
LINC02029	-2.11827	1.944029710776e-30	2.93229972984733e-28
DGCR6L	-0.813977	2.00660578880232e-30	3.00968322187889e-28
MRPL54	-0.858596	2.05130630002362e-30	3.05954053620283e-28
MMAB	-0.977859	2.69939795178073e-30	4.00380702870234e-28
PLAUR	1.41299575022218	3.07756546516315e-30	4.53949407673623e-28
PPP1R18	0.896058273333045	3.33232032605158e-30	4.88825758598489e-28
FZD1	1.28744548054574	3.57296524170667e-30	5.21262437284616e-28
AL451165.2	-0.966539	3.8000021728913e-30	5.51372054412239e-28
SPAG17	2.46509719112035	3.86134263991316e-30	5.57243923245414e-28
PNMA1	0.945496109234519	4.43652737660043e-30	6.36808644626227e-28
ACTR3	0.411017899049965	4.50009859613671e-30	6.42479317217422e-28
FAP	1.87691344227878	4.6604760214931e-30	6.61837174584164e-28
RAB11B-AS1	-1.07234	4.91252351774887e-30	6.93939433210896e-28
KRT80	2.46846353969216	5.03142742256451e-30	7.06994996461196e-28
EPN3	2.34841196120956	5.10282882864139e-30	7.13273947995119e-28
EEFSEC	-0.530996	5.36614294023322e-30	7.46173355303889e-28
MTMR2	0.73886014872597	5.83622750739151e-30	8.07334725348905e-28
PTHLH	2.32347415818971	5.96143210097519e-30	8.204036816074e-28
AURKAIP1	-0.803289	6.20338865223521e-30	8.49323437114746e-28
HDAC7	0.81932649679344	6.28567621552818e-30	8.56198895929446e-28
CDH6	1.69395491399068	6.4232906247207e-30	8.70502604562402e-28
CHST3	1.3449454203284	7.86521077730392e-30	1.0605323097599e-27
AF201337.1	1.39546621400005	8.03404734762679e-30	1.07277731221176e-27
LAMB1	1.11551774660656	8.03638708676129e-30	1.07277731221176e-27
ATP6V0E2	-1.19294	9.03451600462372e-30	1.20001745418629e-27
TST	-0.943852	9.42385407326406e-30	1.24553493093071e-27
COL1A2	1.59395173579967	9.52802305638119e-30	1.25309930817372e-27
CRACD	2.07638116147005	1.0197707840332e-29	1.33460001922149e-27
RSPO2	-3.16375	1.1212194273748e-29	1.46021054985621e-27
ABHD1	-1.67951	1.14998537853133e-29	1.49040338038977e-27
BLCAP	-0.693064	1.24496733122015e-29	1.60570714052733e-27
CCDC102B	1.10777790616134	1.37864650302037e-29	1.7695723239249e-27
PSMC5	-0.616902	1.47884439397309e-29	1.88909988661691e-27
TGFB3	1.22269284357346	1.53622254406521e-29	1.95305092768824e-27
RAB8B	0.709971197151726	1.62426631789957e-29	2.0551972585442e-27
CRTC3	0.518372961202133	1.63756286534995e-29	2.06224780090155e-27
TMEM87B	0.619501113061413	1.89447854642243e-29	2.37459099682564e-27
AC105020.5	-1.43736	1.96003735026873e-29	2.44528398025583e-27
AF131215.5	1.83770759760073	2.01858518241717e-29	2.49500866667471e-27
ARID5B	0.853285905721557	2.0125044190705e-29	2.49500866667471e-27
ZNF702P	1.71556336694443	2.02937503183403e-29	2.4967859262629e-27
NDUFB7	-0.927481	2.59213620875724e-29	3.17453451841288e-27
HSD17B10	-0.785674	3.11528978617366e-29	3.79780852562851e-27
CADPS	2.84150500104859	3.4773544799833e-29	4.21066210125706e-27
RASSF2	1.13015344999678	3.48549076476818e-29	4.21066210125706e-27
PRPF38B	0.501049983543921	3.8892103751165e-29	4.67721345021893e-27
TANC1	0.771396716489341	4.18105222764267e-29	5.00563822303156e-27
APOC1	-1.24758	4.48552268904969e-29	5.34618235501109e-27
SURF1	-0.680249	4.74700770448179e-29	5.63269385307799e-27
ZSWIM4	0.864321109281986	5.61591040364243e-29	6.63422902462149e-27
DBNDD2	1.10226125814641	5.81524464539259e-29	6.80944743608295e-27
SPIB	2.22385550161842	5.79258805979757e-29	6.80944743608295e-27
RAB31	1.05264176677815	5.85684392858795e-29	6.82821044565244e-27
COL12A1	1.31028533883837	5.97252023260623e-29	6.93279761609223e-27
PDE5A	1.11956978744669	7.2703851522586e-29	8.40280271839827e-27
TUBB6	1.1042963703546	7.34600651273619e-29	8.45360697745823e-27
F2R	1.08227464930943	8.1549281230123e-29	9.34421764069452e-27
AP004609.5	-1.1823	8.6711066210758e-29	9.89321387049067e-27
AC009560.1	-1.43854	8.75037048981206e-29	9.94116558880861e-27
MAML2	1.05020233806217	9.28809647791171e-29	1.05073559223427e-26
CHSY1	0.893214282943353	1.04133658907838e-28	1.16893275809722e-26
PET100	-0.927635	1.04204808010765e-28	1.16893275809722e-26
MAPRE1	0.611833611779778	1.10476733998223e-28	1.23410370053747e-26
GRPR	-2.76457	1.16700415900094e-28	1.29819487654197e-26
MINCR	-1.23384	1.24232994434339e-28	1.37625414332281e-26
CERCAM	1.57298676240117	1.31459239159056e-28	1.45028874672251e-26
CHMP3	0.524255341446324	1.32187564916544e-28	1.45232247248637e-26
SULT1C4	1.7876891986924	1.42812259512985e-28	1.5626236493761e-26
UQCRC1	-0.63335	1.49612408283237e-28	1.63034778626362e-26
GUCY1B1	1.01096282018828	1.72289350119992e-28	1.86982970305022e-26
AC008443.5	-1.30324	2.12949703253257e-28	2.30175351313986e-26
AL354920.1	-0.79395	2.14197265362741e-28	2.30590265752196e-26
ACTR2	0.437857407528909	2.32918660370631e-28	2.49737445565266e-26
GFPT2	1.88759404372159	2.3979406575074e-28	2.5608087869653e-26
PLCB4	1.46891573701662	2.69327099586162e-28	2.86473900587704e-26
GPS1	-0.600622	3.05948387219712e-28	3.216194046844e-26
PRADC1	-0.779874	3.04428627843675e-28	3.216194046844e-26
SLC25A24	1.35890311676741	3.05982952992125e-28	3.216194046844e-26
AC020558.1	-1.3875	3.13697798611325e-28	3.28435444208829e-26
AC027644.3	-1.15158	3.37543960775623e-28	3.52021432218265e-26
NDUFB6	-0.539733	3.52919138272154e-28	3.66623935937353e-26
GLS	1.08330161825521	4.01255922766146e-28	4.15222117287231e-26
FAM171B	1.24620205364891	4.11394717870645e-28	4.24070122691524e-26
DHRS4	-0.825767	4.26873753553216e-28	4.38333672013991e-26
PGM2L1	1.02971268175415	4.45180293320964e-28	4.55380209620042e-26
POSTN	2.02298633807866	4.92881375656866e-28	5.02249884247596e-26
DZIP1L	1.40471690143575	5.04561204726863e-28	5.12196769726152e-26
NAV1	0.912809264759408	5.10866623703515e-28	5.16633224228653e-26
ELF4	1.20267938970714	5.36617760470188e-28	5.40627206378607e-26
CDH22	-4.03994	5.7733829523497e-28	5.7946533105952e-26
ZNF687-AS1	-1.00203	5.87395022597674e-28	5.87351022970513e-26
RPLP1P6	-1.05457	6.05820186521216e-28	6.03514452975501e-26
LXN	1.1793824138097	6.24925077946791e-28	6.20232332008306e-26
PREX1	0.837754650733003	6.82300017415308e-28	6.74668365368662e-26
PNMA2	1.80841548387206	7.02599256633103e-28	6.92176935556848e-26
KIAA1549L	2.2384226395844	7.34767098020426e-28	7.21206322902549e-26
SEL1L3	1.56312655623468	7.44201601617874e-28	7.27791002197582e-26
POLRMT	-0.579144	7.62781235594346e-28	7.43238446273645e-26
TUBB3	2.1280890529768	8.89141900094082e-28	8.63211289044066e-26
COL5A1	1.53728310687437	8.93134589035578e-28	8.63945915147531e-26
LTBP2	1.40505780624484	9.19390096840564e-28	8.86132736658822e-26
SLC26A9	2.47564334410411	1.00171452613881e-27	9.62006274059498e-26
GALNT5	2.53008932227969	1.01746003125823e-27	9.70148139804724e-26
UBASH3B	1.30143271486622	1.01411639219283e-27	9.70148139804724e-26
AC010615.1	1.62160239650607	1.02364676133795e-27	9.72573709402152e-26
MBOAT4	2.08356174241065	1.34035232645192e-27	1.26896192948984e-25
PPP1R16A	-1.01579	1.36362484928225e-27	1.28643308219568e-25
SLC37A3	0.544241789771015	1.45735378265439e-27	1.3700151862432e-25
GUCY1A1	1.26698260788806	1.54398389655349e-27	1.44636077439246e-25
ABHD14B	-0.804818	1.56816369924727e-27	1.458774719251e-25
BLOC1S1	-0.848413	1.56423215065824e-27	1.458774719251e-25
SCIN	1.8870194964822	1.59182484440087e-27	1.475643739438e-25
FKBP2	-0.810107	1.74214990912483e-27	1.6094089368102e-25
MMP16	1.7788132951418	1.75037676459933e-27	1.61143306418182e-25
ABI2	0.60781952694754	1.7709336326217e-27	1.62475553689808e-25
ETFB	-1.00313	1.806110358044e-27	1.65135391572119e-25
CD93	0.843107578699279	1.91951099114799e-27	1.74904793316277e-25
AL512274.1	2.48431286576555	2.05001254882195e-27	1.86160663362069e-25
LINC01484	-1.20758	2.4340669601933e-27	2.19542971970408e-25
RELT	0.889802983683976	2.43059198207842e-27	2.19542971970408e-25
IL17RD	1.51557833146612	2.55756145496251e-27	2.2990496876966e-25
FRAS1	2.36584712119251	2.71710102574238e-27	2.43426722098222e-25
SGF29	-0.671536	2.84138080762935e-27	2.53709648167519e-25
FOXL1	1.69222064015967	2.90908887715059e-27	2.58889516140555e-25
AL133520.1	-1.36896	3.07383592904873e-27	2.72642098450974e-25
PMVK	-0.749252	3.29868651392545e-27	2.91616995194642e-25
CDCP1	1.96123563182078	3.33951515647603e-27	2.94252064843555e-25
SLC9A1	0.834924432596759	3.94419177783264e-27	3.46388263436104e-25
EPS8L1	2.11853779350332	4.02902771982512e-27	3.52678629717675e-25
AC010894.2	-0.921268	4.10821194579997e-27	3.5843477950643e-25
GPD2	0.697567477467377	4.24276896318119e-27	3.68968878758995e-25
FIS1	-0.784907	4.28591739051665e-27	3.71511111987057e-25
SPTA1	2.53066837645222	4.37375778259538e-27	3.77898334238613e-25
PIN4	-0.648916	4.5892574592751e-27	3.95238695637828e-25
LAMA1	2.28517516331388	4.85537305317483e-27	4.16812700236854e-25
CDK17	0.536782143811056	5.06910975134681e-27	4.32380486074943e-25
MTHFD2	1.12281751404297	5.05906359554156e-27	4.32380486074943e-25
RASL10B	-2.30742	5.23256088794566e-27	4.44900989128578e-25
CYP1A1	-2.8332	5.47166515229983e-27	4.63754019797145e-25
FMNL3	0.790530337248382	5.50515982160535e-27	4.6511631935829e-25
PEBP1	-0.794027	5.57729288196704e-27	4.69698151858118e-25
TTYH1	2.12970977294535	5.59457683312913e-27	4.69698151858118e-25
MGST2	-0.752243	6.29205107173296e-27	5.26599308818579e-25
LRRK1	1.11225945527171	6.42357311738255e-27	5.35926734649623e-25
CD200	1.12393252291234	6.64148380940342e-27	5.5238110511979e-25
COL11A1	2.79582633298464	7.34328779898331e-27	6.08854340550486e-25
RASSF9	1.97846541599793	7.3912512334057e-27	6.10933824859026e-25
TANC2	1.42331294313075	7.70645164777259e-27	6.35021129914298e-25
ZNF292	0.802829961303155	8.23612964357364e-27	6.76579043766551e-25
PAGE4	-4.34616	8.30906111179e-27	6.80476421971072e-25
MECOM	1.13533443711364	8.68491055248612e-27	7.09081779603286e-25
UQCR11	-0.800892	8.76597347328994e-27	7.13518170091143e-25
SLC34A2	2.99961580828473	8.96141914267332e-27	7.2720963000332e-25
LINC02166	-0.929444	9.09204553407938e-27	7.35574035360155e-25
TNFSF15	1.6445067975605	9.59998628596586e-27	7.74321552455337e-25
AC007114.1	-0.890115	9.9365267255818e-27	7.99052381083081e-25
SELENOO	-0.735918	1.12533323197068e-26	9.02226625440036e-25
ARMCX2	1.2515208538685	1.2133456153561e-26	9.6813311787549e-25
MEX3C	0.594689480555312	1.21841608961782e-26	9.6813311787549e-25
PLXNA1	0.961953295907307	1.21694161281283e-26	9.6813311787549e-25
BTBD10	0.415190812712531	1.27084169720226e-26	1.00679322349869e-24
GSTO1	-0.86958	1.31950817587141e-26	1.0422553041247e-24
BLVRB	-0.829897	1.41291480352385e-26	1.11274334585486e-24
KCTD10	0.448262391107817	1.4233128332605e-26	1.11763547124673e-24
SPRED3	1.33895641185872	1.4293472093978e-26	1.11908245737544e-24
NPTX1	2.70887612676735	1.45208397726918e-26	1.13355959137815e-24
RIC8B	0.642643471893838	1.4718670954524e-26	1.14565328613377e-24
KMT2E-AS1	-0.970605	1.48736387792512e-26	1.15435002362921e-24
UTRN	0.764744435936098	1.547893113154e-26	1.19784493724596e-24
RHBG	-2.6314	1.58122876068028e-26	1.22010535990295e-24
LYPD6B	2.90526604522972	1.60137346917915e-26	1.23208844035e-24
RAB25	3.10359663232416	1.61056600515036e-26	1.23560032199725e-24
ZNF267	0.558881299992507	1.67649754976186e-26	1.28249660697828e-24
FBXL2	1.13377863213193	1.73989830536005e-26	1.32719442732864e-24
ALKBH7	-0.823868	1.75721111956156e-26	1.33658183675369e-24
SLC25A10	-0.844948	1.78209268604912e-26	1.35165654920851e-24
NDUFA11	-0.850215	1.82779830395282e-26	1.38239544246267e-24
FBN1	1.22004025615069	2.06997400898873e-26	1.5611346353667e-24
PLXDC1	1.40024097043674	2.33007831947616e-26	1.75235016826407e-24
PMAIP1	1.6387271507977	2.3602860450436e-26	1.77008193344309e-24
PYGO1	1.66417079247977	2.51825523655095e-26	1.88325989651085e-24
ANAPC11	-0.817495	2.61372135103754e-26	1.94685464495687e-24
DUOXA2	3.14806684178034	2.61787706022742e-26	1.94685464495687e-24
ATP5PD	-0.598662	2.8493972655008e-26	2.11052608963655e-24
FNDC3B	0.655290643754646	2.85377151231851e-26	2.11052608963655e-24
FUOM	-1.01653	2.95357531834184e-26	2.17830259251631e-24
CHD3	1.07002443760212	3.16427442760781e-26	2.32726718094417e-24
APOC4	-1.46821	3.39544792809178e-26	2.49043046110424e-24
TXN2	-0.551663	3.55327260554675e-26	2.59904854857225e-24
AC006449.7	-0.847338	3.57793230997106e-26	2.60993543201113e-24
LRRC45	-0.847006	3.69259550478333e-26	2.68623746012821e-24
ACSF2	-0.817869	3.9688417810322e-26	2.87935157255428e-24
MYLIP	0.82644855618508	4.01835986464123e-26	2.90737592591305e-24
GALNT7	1.48514783832063	4.03774824658158e-26	2.91350818073608e-24
CCDC74B	1.98482906860414	4.72212673009501e-26	3.38901450107732e-24
MYH3	-1.50225	4.71129760525129e-26	3.38901450107732e-24
RALY-AS1	-0.864732	4.74708554381885e-26	3.39779329353554e-24
ERFL	2.48498637211113	5.1551896374104e-26	3.68003350105837e-24
MRPL12	-0.863678	5.21035664700986e-26	3.70949604698318e-24
ATP5ME	-0.886508	5.32071525116905e-26	3.76796964922311e-24
MMP2	1.57698315641811	5.31652054340081e-26	3.76796964922311e-24
AL023803.1	-1.46011	5.4883743790211e-26	3.87641849659009e-24
LOXL1-AS1	1.82750848223252	5.60610460958097e-26	3.94912350571485e-24
SLC24A3	1.92117801929264	5.74929205772134e-26	4.03933156202748e-24
ATP5IF1	-0.646111	5.89117645112882e-26	4.12815298929756e-24
TSHZ3	1.06607794282386	6.15710585387958e-26	4.30320450489207e-24
GIPR	1.80395889885736	6.75678482977861e-26	4.70999063669528e-24
ANO9	1.74604195093301	6.86758320314641e-26	4.77475875931258e-24
APEH	-0.492482	7.21248028909866e-26	4.98957106880717e-24
TSPAN15	1.30529246458811	7.21392775698392e-26	4.98957106880717e-24
DUS1L	-0.621471	7.52058598504048e-26	5.18823267774188e-24
MRPL27	-0.775041	7.79522482234926e-26	5.36383794605878e-24
FAR1	0.971022242283476	7.83746368223873e-26	5.37903869893084e-24
MXRA5	1.60462942599092	8.18451563056839e-26	5.60282559756192e-24
ADAM12	1.81850744649651	8.24670416853287e-26	5.61659458906863e-24
SLC4A7	0.939226924514931	8.23806110015754e-26	5.61659458906863e-24
FAM174C	-0.858176	8.34878386059812e-26	5.67164965674933e-24
ADGRE2	1.21647758941088	9.37870342958292e-26	6.35514274525393e-24
MRPS15	-0.640732	9.81353620262906e-26	6.63295669715926e-24
SEC14L2	-1.46041	1.00864364020407e-25	6.80019391569908e-24
RERG	1.37325321440722	1.01255521535804e-25	6.80937006035995e-24
ELMSAN1	0.737521405168889	1.01596760982185e-25	6.81515156960397e-24
PEX11G	-1.021	1.05322639395556e-25	7.04737801148507e-24
EXOC3-AS1	-0.85256	1.06085053959397e-25	7.08064692651992e-24
FAT3	1.71606932767112	1.17157655632836e-25	7.80018725707097e-24
RASSF8	1.06736927995247	1.18196661090698e-25	7.84978720845633e-24
YEATS2	0.622506388475681	1.21111467285435e-25	8.02340931411056e-24
ARMC5	-0.923956	1.23238030866646e-25	8.14408155464782e-24
LINC02188	2.54091262943847	1.25322953080394e-25	8.26141284281569e-24
LRRC8B	1.03228603619966	1.31278306477452e-25	8.63268036043104e-24
CLPP	-0.607739	1.37983997996334e-25	9.05134343613299e-24
PKM	1.4055341389161	1.38527731218255e-25	9.06473864721805e-24
COL7A1	-2.05046	1.40124868877062e-25	9.1468306828357e-24
SOCS5	0.450092510056859	1.40755662646971e-25	9.16559678377762e-24
PDE7A	0.77436847661464	1.45075188456257e-25	9.42388657276193e-24
ARL4C	1.13704193713014	1.50056188702677e-25	9.72378671355359e-24
BX284668.5	-1.05935	1.55090950794045e-25	1.0025709937771e-23
WNT9A	2.06092208932609	1.57789740210589e-25	1.0175532570392e-23
TM7SF2	-1.15354	1.65296983169481e-25	1.06339731485754e-23
CTNNBL1	-0.742414	1.66164930964362e-25	1.06641137665542e-23
GRHPR	-0.964565	1.66755984624323e-25	1.06763819604321e-23
MMP12	2.74067330027327	1.67311311524357e-25	1.06863095576012e-23
PRDM5	1.50357798752834	1.70013691941647e-25	1.08329965333129e-23
UCA1	2.71507385267009	1.75811364105042e-25	1.11757423782772e-23
STIMATE	-0.776401	1.82268501484225e-25	1.15586804100376e-23
RASGRF1	-2.34495	1.90694246079436e-25	1.20643482981725e-23
ISOC2	-0.807339	2.07599111571104e-25	1.3102792153015e-23
STPG3-AS1	-1.44877	2.10502498242239e-25	1.32547068350738e-23
PHF21A	0.553575681548944	2.1428023981192e-25	1.3460832570585e-23
DNAJC30	-0.637056	2.24084267515603e-25	1.40436661364591e-23
ANXA3	1.94659120421018	2.32298105320443e-25	1.45243438310192e-23
FAU	-0.631398	2.42266154604839e-25	1.51082220552726e-23
FHDC1	1.50393658839733	2.42768269597422e-25	1.51082220552726e-23
AL109936.3	-0.975232	2.45237348362664e-25	1.52263877362475e-23
ZNF124	0.881132721668718	2.62676559572968e-25	1.62713196925269e-23
GEM	1.45204523314886	2.75507288947493e-25	1.70266055562967e-23
NIBAN1	1.20604613561421	2.80027721485588e-25	1.72660048688735e-23
ZNF486	1.49763374106281	2.8087108707561e-25	1.72781020339738e-23
TIMM10	-0.702748	2.8240199542487e-25	1.73323413192027e-23
AC087379.2	-3.13396	3.00403963584108e-25	1.83949197701113e-23
ITGAV	0.955285637537414	3.21598814100479e-25	1.9647700546578e-23
SEMA3A	1.77861934112845	3.29981487324718e-25	2.01138030789847e-23
UQCR10	-0.673573	3.38369503595869e-25	2.05781070774545e-23
GCC2	0.606830591339042	3.59756134573028e-25	2.17812943928257e-23
ZNF358	-0.79186	3.59785408166758e-25	2.17812943928257e-23
ATP5MD	-0.755282	3.64449651062734e-25	2.20137483802554e-23
PLAU	0.948291176028078	3.80460507397952e-25	2.29289720688725e-23
COL1A1	1.61928370067676	3.87800627883219e-25	2.33186963135725e-23
C16orf86	-0.895311	4.12662237408029e-25	2.47578795827406e-23
AC068338.2	-0.887409	4.15976615206834e-25	2.49007705667983e-23
PMP22	1.0657519451133	4.40789657298319e-25	2.63270744307618e-23
GPX4	-0.668543	4.80082375284385e-25	2.86099090521038e-23
STXBP5	0.752539006795282	4.86805294111358e-25	2.89459415193431e-23
LCA5	1.1102583210856	4.8795469591118e-25	2.8949809936526e-23
AC040169.1	-1.17103	5.09831042566183e-25	3.01806411849932e-23
PTPN12	0.534368043469406	5.38417195243563e-25	3.18023501739218e-23
HCG14	-1.52337	5.42159282760895e-25	3.19526899142392e-23
TGFB2	1.59428542493266	5.55259978782745e-25	3.26527112633078e-23
FAM117B	0.865446745068675	5.64193363776844e-25	3.31051306068444e-23
CHCHD5	-0.670676	5.94790809705872e-25	3.48239584156302e-23
ECI2	-0.727459	6.0137550864251e-25	3.51324361701045e-23
NSMCE1	-0.684997	6.05223566765411e-25	3.5280041016382e-23
TRPA1	2.45557209801983	6.08346279819146e-25	3.53848125895677e-23
RPUSD2	-0.450679	6.24799027782282e-25	3.62627922689812e-23
CSGALNACT1	1.09561544432321	6.47710972287406e-25	3.75110358744667e-23
ELOB	-0.798376	6.64903887420184e-25	3.8423385251827e-23
FMN1	1.44024223958788	6.6782096316246e-25	3.85086049125515e-23
FGFR1	1.32237491803244	6.72881654407934e-25	3.87167982960841e-23
GSTK1	-0.639411	7.09772499124778e-25	4.07516261970609e-23
AL157756.1	-1.10127	7.11698859356242e-25	4.07745410881823e-23
TMEM205	-0.713709	7.29238523759465e-25	4.16899574032767e-23
ITGA5	0.726775002829812	7.73764659183689e-25	4.41409591258251e-23
DNAJC27-AS1	-0.929279	7.75733315113887e-25	4.41589084155876e-23
FUT4	1.32414525319963	7.80351053729415e-25	4.43272604946126e-23
ARHGEF17	0.933906752987086	8.26013608705069e-25	4.68214677817578e-23
AC084375.1	-2.86241	8.371224460787e-25	4.73506251385787e-23
LGI2	1.42922453393581	8.50255176657256e-25	4.79917816202863e-23
AC114947.1	-2.38437	8.85513924554181e-25	4.98764783918724e-23
MICOS13	-0.735895	9.05742332987245e-25	5.09084395917757e-23
CCDC74A	1.41329993808112	9.66573952374785e-25	5.42134272699622e-23
NEDD1	0.533864130464916	9.87092188246866e-25	5.52481912826307e-23
Z73429.1	-1.61065	1.01814091884242e-24	5.68667913206173e-23
CREB1	0.381007106329948	1.02243979782361e-24	5.68917749187284e-23
PROM2	2.09226732244762	1.02285009967e-24	5.68917749187284e-23
COX17	-0.600024	1.04573854038358e-24	5.80439242227877e-23
ORAI2	0.992092920133175	1.04964210040285e-24	5.8139719494928e-23
CYSLTR2	1.19059722562001	1.0619131204197e-24	5.85763563821596e-23
NDUFS6	-0.807583	1.06111791541492e-24	5.85763563821596e-23
OSBPL5	0.972982818817055	1.09098621052633e-24	6.00559790693444e-23
PLEKHB2	0.660592434930944	1.16182132619219e-24	6.38236744170354e-23
RIPPLY1	-1.6959	1.19185479825736e-24	6.53390952851642e-23
AC036176.1	-1.02441	1.23591869371104e-24	6.74776222590949e-23
RFX3	0.690625549538852	1.23445625780345e-24	6.74776222590949e-23
AC125807.2	1.27236118789196	1.2509207906425e-24	6.81573127930068e-23
EBPL	-0.8711	1.26618855537498e-24	6.88486803490858e-23
AC018521.5	-0.86635	1.27483488800629e-24	6.91779305690894e-23
OXTR	1.53318154957697	1.29324743333864e-24	7.00347261161765e-23
MBOAT2	1.48423071312222	1.30408649448283e-24	7.0478747428548e-23
AC023051.1	-1.4069	1.37202314351923e-24	7.40005533043968e-23
HDAC9	1.21912958170058	1.38643820087598e-24	7.4627272352796e-23
MRPL2	-0.587631	1.43671101838549e-24	7.7177687663694e-23
CELF2	1.13926720456515	1.44549704556873e-24	7.74937351859314e-23
NDUFB8	-0.716289	1.46099554512415e-24	7.81676534343179e-23
AC131235.3	-0.939888	1.47124785972221e-24	7.85587507177273e-23
COQ8A	-0.777937	1.53408718008233e-24	8.1750617832012e-23
AKR7A2	-0.602252	1.65051689563986e-24	8.77798806370377e-23
CACNA2D1	1.22908350861133	1.66459816562664e-24	8.83527670495028e-23
AC012065.3	-1.67326	1.66939544854429e-24	8.84315866770542e-23
CHMP2A	-0.695318	1.82356288388665e-24	9.64068948000115e-23
RGSL1	-2.94358	1.83697434404733e-24	9.6923994145011e-23
SEPTIN7	0.3665598680866	1.8785587478314e-24	9.89226064094729e-23
PSME2	-0.71313	1.93935886155272e-24	1.01923234027037e-22
DYRK2	0.692722497090525	1.95756493472221e-24	1.02677934434604e-22
COX6C	-0.92302	1.98295454472662e-24	1.03744937407772e-22
GRIP1	1.91295149061269	1.98567919002815e-24	1.03744937407772e-22
ADAMDEC1	2.09302876829045	1.99902330275978e-24	1.04238133080235e-22
LRP8	1.46079143876451	2.0755789099322e-24	1.08019114497797e-22
ARHGAP18	0.726169929788591	2.14642813676034e-24	1.11488985204723e-22
TPBG	1.69469928096591	2.15618307479177e-24	1.11778205302506e-22
CTBP2	1.18187407046275	2.21267928941837e-24	1.14484712536612e-22
EXOSC4	-1.05143	2.23025287342997e-24	1.15170776044165e-22
AC005550.2	-3.43389	2.24817608613043e-24	1.15872210709479e-22
EHF	1.73045724216854	2.34329487001642e-24	1.20541977725816e-22
HCN4	2.76008735028076	2.40167922180873e-24	1.23307753584326e-22
LINC00886	-1.32065	2.40980471743639e-24	1.23487459397537e-22
CTSK	1.14281787437759	2.42521028961222e-24	1.24038820521201e-22
CHST11	1.22237879764467	2.50287822114737e-24	1.2776297352241e-22
FAM240C	-2.72736	2.50759600441018e-24	1.2776297352241e-22
SEMA4C	0.581424350806159	2.55356964319043e-24	1.29857528255044e-22
TRERF1	0.96601076806902	2.72020399760463e-24	1.38068453095149e-22
LINC01023	-0.980316	2.83293498451352e-24	1.43517453921332e-22
PAPOLG	0.408471195658566	2.85649604757034e-24	1.44436991435668e-22
ORAI3	-0.711015	2.97391048711503e-24	1.49806532424523e-22
SLC25A36	1.13558534295719	2.97369338696629e-24	1.49806532424523e-22
RPL12P35	-1.69752	3.02932189331733e-24	1.52310425438392e-22
FDXR	-0.848902	3.17403943968596e-24	1.5928666346003e-22
AC015917.2	-1.24767	3.29551413045095e-24	1.65072488282888e-22
SIL1	-0.718259	3.33472567336543e-24	1.66428073383169e-22
TPRA1	-0.403715	3.33504454490956e-24	1.66428073383169e-22
RAI1	0.766873535425685	3.37117562288353e-24	1.67917251454747e-22
CXCL3	1.69602472972824	3.40932604906078e-24	1.6950127906485e-22
SCRN2	-0.752558	3.42588642917419e-24	1.69838173143608e-22
TIMM8B	-0.64788	3.42882520504924e-24	1.69838173143608e-22
NDUFB10	-0.71009	3.53455583866004e-24	1.74751058852863e-22
SLC2A3	1.21513818483119	3.69225487219477e-24	1.82210389238181e-22
XYLT1	1.16941784010492	3.72872134681292e-24	1.83670484349099e-22
MOB1A	0.401612691786348	3.84121761195722e-24	1.88863402954022e-22
SPIN1	0.599960535686379	3.88138718916445e-24	1.90487638191751e-22
MSRB2	-0.722926	3.94934775606928e-24	1.93467314479886e-22
LAMTOR2	-0.755158	3.97850988469919e-24	1.94538932054394e-22
MFSD3	-0.981241	4.19234836667804e-24	2.0462032302298e-22
ALKBH2	-0.759353	4.22429807140075e-24	2.05803485237696e-22
GLI2	1.65823344620872	4.26514776380388e-24	2.07415145715913e-22
ECSIT	-0.562738	4.30175536651908e-24	2.0881502686423e-22
JAG1	1.03586801143887	4.47093025232482e-24	2.16633204857655e-22
COL10A1	2.46186018752029	4.54123939649051e-24	2.19641321390405e-22
ST3GAL3	-0.595644	4.6050467734823e-24	2.22324663215968e-22
NDUFA4	-0.616148	4.70388021588191e-24	2.26686270764648e-22
MALSU1	-0.563705	4.88498135059895e-24	2.34989607384308e-22
MPND	-0.69057	4.94498683728648e-24	2.37448306801933e-22
MRPL58	-0.55002	5.00423338679847e-24	2.39861800647658e-22
TCEA3	-0.757898	5.03556563160145e-24	2.40931059556444e-22
PLAGL2	0.685956618293551	5.11358595793391e-24	2.44226328989123e-22
LIMA1	0.682265806707333	5.34030213067176e-24	2.54598904079776e-22
ITFG2-AS1	-0.984017	5.63745102313726e-24	2.68286394680425e-22
EFHC2	2.49562716842843	5.82306629266115e-24	2.76626732885173e-22
VPS13B-DT	-1.04623	6.10925224811073e-24	2.8970660127897e-22
GLUL	-1.7767	6.23103952074433e-24	2.9495796653339e-22
GIT2	0.503510741158606	6.9731271665693e-24	3.29501856801889e-22
ENTPD1	0.558397546679251	7.03866226387543e-24	3.32010963111212e-22
FOXN3-AS1	-0.986241	7.27921583862339e-24	3.42752212450736e-22
COA4	-0.50624	7.4229813815691e-24	3.48906262192133e-22
LTF	1.65938420547556	7.89295342777353e-24	3.7034458807504e-22
REX1BD	-0.779247	8.34529106278145e-24	3.90881720691472e-22
AC010501.2	-1.56778	8.51442200110054e-24	3.98105146384207e-22
COA6-AS1	-0.987171	8.53326534026278e-24	3.9828866792716e-22
CDC37L1-DT	-1.01011	8.64128858429264e-24	4.02626741053132e-22
CCN4	1.45909505020493	8.81067361904408e-24	4.09803770524806e-22
RBM12	0.368036548313622	8.92979041663412e-24	4.1462181659704e-22
JHY	1.24406810619321	8.9839882698449e-24	4.16414095188054e-22
POLR2L	-0.738456	9.32125021608867e-24	4.3129763998117e-22
NDUFC2	-0.725483	9.371792271289e-24	4.32886003562065e-22
MPST	-0.772564	9.88065263046741e-24	4.55602182950292e-22
PROK1	-2.28823	1.02427535777901e-23	4.70673037899899e-22
TIMM8A	-0.717879	1.02260856274441e-23	4.70673037899899e-22
LINC01588	-1.00705	1.06144473341222e-23	4.86914974100336e-22
ELK3	0.701949436124222	1.07734662492343e-23	4.93361924394609e-22
SPINT1	2.13437229797111	1.08054230899983e-23	4.93978057631465e-22
IGFBP5	1.38773444661626	1.08690244947422e-23	4.96036266599365e-22
CCSER1	1.71770269173968	1.09208603901494e-23	4.97551417570322e-22
LINC01715	-0.959321	1.11620332009772e-23	5.07672849062504e-22
NDUFS7	-0.656848	1.15766360530965e-23	5.25634403648931e-22
ZNF154	0.939808330711563	1.20967878803532e-23	5.4831925777533e-22
MMP10	2.43721	1.234050979758e-23	5.58418526399647e-22
MEIS3	1.15523	1.31240808047014e-23	5.9287091256162e-22
LDLRAD3	1.01154496616871	1.33604760074378e-23	6.02530385889483e-22
NIT1	-0.536369	1.3849950379519e-23	6.23551391622932e-22
AC002470.1	-0.995579	1.40378010842247e-23	6.30944803613859e-22
PSMB3	-0.719388	1.42724050698971e-23	6.40411211018677e-22
RTCA-AS1	-0.899359	1.43408953278119e-23	6.4240473735222e-22
MECR	-0.511859	1.51623713730379e-23	6.78065311419374e-22
FCHO1	1.55671382795343	1.54155665876377e-23	6.88235446081523e-22
HMGB3P22	-1.19641	1.55078509517748e-23	6.91199673974096e-22
NDUFB1	-0.759543	1.55582562474695e-23	6.92290542158237e-22
MITF	1.09492189893533	1.66977565327954e-23	7.41758242782981e-22
SULF1	1.62325584798677	1.68340840114504e-23	7.46572051391532e-22
LRRC37A4P	1.45940468384004	1.73009625737179e-23	7.66005138960399e-22
MAP1B	1.08233212223335	1.74320701849951e-23	7.70532135428805e-22
STXBP5-AS1	1.34359367999329	1.79202979116824e-23	7.9080349362991e-22
SLC30A2	-2.5988	1.90844639435703e-23	8.40787159018877e-22
TMEM200A	1.4532353486542	2.1194860554326e-23	9.32224690410866e-22
TUT1	-0.621922	2.1279534999031e-23	9.34409581256791e-22
AC023509.3	-0.919447	2.17547248880379e-23	9.53707134746858e-22
PDGFRB	0.952738834954086	2.21133297470539e-23	9.67838815716141e-22
CYSRT1	-0.972159	2.25563335145171e-23	9.85612098478851e-22
PEAK1	0.598959443718986	2.36152037140025e-23	1.02683828787693e-21
RETREG3	-0.495602	2.35601539566181e-23	1.02683828787693e-21
SSPN	1.43932720310524	2.36022916873399e-23	1.02683828787693e-21
TBX3	-1.4532	2.42692783613813e-23	1.05356291657261e-21
COMMD4	-0.647328	2.43616351888831e-23	1.05585541602727e-21
ACOT6	-1.55362	2.51624311713531e-23	1.0887951173627e-21
UBE2D4	-0.521375	2.53706109865279e-23	1.09602681572544e-21
BAZ2A	0.499986866090908	2.54859756341393e-23	1.09745899593589e-21
GRHL2	2.63481116887697	2.5463213457536e-23	1.09745899593589e-21
MAP9	1.55304949636206	2.57190523937055e-23	1.1057121752128e-21
C6orf226	-0.748339	2.57858209063665e-23	1.10680039639578e-21
NAPRT	-0.877315	2.63088046713387e-23	1.12743574175827e-21
GLT8D1	-0.564573	2.63728473603307e-23	1.1283690365803e-21
FBN2	1.55659033846012	2.66964079894881e-23	1.14038512080536e-21
NDUFB9	-0.835231	2.6967112665828e-23	1.1501085845883e-21
KCTD12	0.971875827990215	2.7084802828576e-23	1.15328559157468e-21
ZNF431	0.984560980678504	2.74915240322789e-23	1.16873998186908e-21
MIS18BP1	0.684355524348742	2.76268866205735e-23	1.17262737519248e-21
MSRB3	1.00898431195493	2.80034591459076e-23	1.18672436869435e-21
LRRC37A5P	-1.23926	2.87653766463702e-23	1.21708086482534e-21
CARD11	1.21947470811581	2.97449488902834e-23	1.25653583144428e-21
BARX2	2.46358757234246	2.99181521439168e-23	1.26185596514738e-21
CRLS1	-0.689135	3.06856819955837e-23	1.29218665286765e-21
ADI1	-0.918733	3.19550775326112e-23	1.34352229915851e-21
PRKX	1.10371648973473	3.27348324635158e-23	1.37414238539457e-21
VGLL3	1.37947	3.41346966093304e-23	1.4306564051427e-21
KCNH3	1.8252798428816	3.49013752547128e-23	1.45821113701146e-21
MUC1	1.89366764259621	3.48601346444008e-23	1.45821113701146e-21
TMEM208	-0.662245	3.52913031177225e-23	1.47219876662024e-21
BTBD3	0.694885557387055	3.55518664335523e-23	1.48075464905301e-21
ICA1L	0.95281271667366	3.62535540774707e-23	1.50762832828709e-21
ADCY8	-3.49169	3.7842712821098e-23	1.57126710248472e-21
BOK	-0.974524	3.79296311596706e-23	1.57243057872808e-21
IMP3	-0.548334	4.2470544287883e-23	1.75795130449287e-21
MRPL57	-0.592631	4.26842307004367e-23	1.76406128674963e-21
LBX2-AS1	-0.692363	4.28432426100297e-23	1.76789627697461e-21
MRPL20	-0.59645	4.50584926025979e-23	1.85643770911136e-21
BAZ1A	0.582876672346597	4.70939822999149e-23	1.9373114629324e-21
PFKP	1.55484765972809	4.91765800778832e-23	2.01987128449127e-21
GORAB	0.766585467589051	4.98132515085953e-23	2.04287893821271e-21
CD1A	1.85640809880474	5.24750991455161e-23	2.14874263341563e-21
KLHL30	1.67195567043608	5.26363666918708e-23	2.15204550986151e-21
PCNX2	1.31591373856683	5.49111402910046e-23	2.23988426960792e-21
TMC4	1.98246658129699	5.4952588081249e-23	2.23988426960792e-21
ARHGEF10	0.970627941467114	5.56562509175924e-23	2.26510760213092e-21
VEPH1	2.19695451117728	5.62933291326079e-23	2.28754840362613e-21
MINDY2	0.641100375090819	5.6794971935691e-23	2.30092892373153e-21
NOTCH1	0.723572189978965	5.67363615355494e-23	2.30092892373153e-21
NOD1	0.521489815998076	5.73690548318143e-23	2.32066519075724e-21
PROSER1	0.543132099143341	5.78559659669343e-23	2.33682084627112e-21
NOTCH3	1.09261680113821	6.38959305669152e-23	2.5768784807787e-21
AC022150.4	1.72481149217492	6.62066178113038e-23	2.66603964151763e-21
ZNF107	0.918673479549822	6.71509678611609e-23	2.69999478909228e-21
MRPL55	-0.780755	7.1962749470536e-23	2.88911501558552e-21
HRH2	1.90288071937236	7.50703781336747e-23	3.00935278590518e-21
CAMTA1-DT	-1.11696	7.6919216613121e-23	3.07884444548291e-21
LBH	0.898316524198768	8.07356221401475e-23	3.2267659279905e-21
ABCC1	1.16466696303106	8.8339966777552e-23	3.52541170856066e-21
DUSP4	1.44681269028872	8.89255709948803e-23	3.54348491704674e-21
CNTRL	0.64993655740816	8.91297997625022e-23	3.54632994643708e-21
ZBTB34	0.583806446482119	9.01845609531355e-23	3.58295745286728e-21
DDHD1	0.755969977394201	9.36236662374587e-23	3.71406335989253e-21
RRNAD1	-0.493136	9.86737466917524e-23	3.90859301064749e-21
PCDHGA11	1.3877560021852	9.93563351517699e-23	3.92980064575104e-21
ADGRG1	1.20776201043769	1.03486646457119e-22	4.08711018803574e-21
NTHL1	-0.833267	1.06828494827595e-22	4.21286138095586e-21
FUT8	0.977798000540911	1.13837592899946e-22	4.48264904903061e-21
ITPRIPL2	0.796451685887437	1.19674407788199e-22	4.70554836396073e-21
CATIP-AS1	-1.1464	1.23047792693632e-22	4.83107348431555e-21
CACNA1I	-2.50857	1.30707237921146e-22	5.12426114246514e-21
AC093908.1	1.08593951543575	1.3265716618685e-22	5.19308067867525e-21
NLRP2	2.00705836014294	1.36044330560931e-22	5.31787926400546e-21
PROM1	2.68257209110262	1.38870718704537e-22	5.42042463154055e-21
LMAN2	-0.568459	1.39749409603586e-22	5.44675874101685e-21
TIPARP-AS1	-0.891007	1.42440544171892e-22	5.54355342317956e-21
SLC25A1	-0.622076	1.51970551147952e-22	5.90583664417469e-21
EBP	-0.864738	1.53817038407795e-22	5.96890594681876e-21
NUDT8	-0.897677	1.56655315855462e-22	6.07022296474473e-21
AC008966.1	-0.850845	1.61090131734609e-22	6.23302077833419e-21
HUNK	1.8341268695856	1.61786695337237e-22	6.25091344734232e-21
MRPL52	-0.735696	1.7614481841381e-22	6.79583000290738e-21
TRAF5	0.908535515893057	1.7926101772679e-22	6.90607597585834e-21
CSF2RB	1.05962430873574	1.84140982153121e-22	7.08385582352165e-21
SFMBT2	1.02205294857001	1.86200932198302e-22	7.15279494651838e-21
NDUFB11	-0.704636	1.86517709304756e-22	7.15466925721032e-21
MRPL51	-0.566362	1.88154805340493e-22	7.20711189810685e-21
PLA2G4A	1.39529919810909	1.95684410254313e-22	7.48478851714851e-21
SCTR	1.85389477024241	1.98411212402569e-22	7.5782296834389e-21
COQ5	-0.437516	1.99427990133402e-22	7.60618354368797e-21
HIRIP3	-0.641117	2.12096910541162e-22	8.07783640175169e-21
WASHC3	-0.669662	2.15303106932022e-22	8.18826545423238e-21
AC018738.1	-1.17378	2.20948614245708e-22	8.39101863887897e-21
SHISA2	1.84909806652816	2.22131472703701e-22	8.42395746909576e-21
MRPS25	-0.56067	2.27497586160207e-22	8.61522064582298e-21
HULC	-1.4604	2.32005886690402e-22	8.77350306354156e-21
FNBP4	0.486228799058243	2.39880826588383e-22	9.05847002582271e-21
FANK1	1.47397685356508	2.47906879780536e-22	9.34833033387113e-21
COL8A2	1.45872251049115	2.64225870922924e-22	9.94965063737691e-21
SEZ6	2.87144380822253	2.68300917952051e-22	1.00888702922308e-20
LINC00494	2.84194308803719	2.7173716716559e-22	1.01893804620603e-20
PARK7	-0.583708	2.71605643825545e-22	1.01893804620603e-20
GAL3ST4	1.24642041043613	2.78677563215679e-22	1.04349699617562e-20
FAR2	0.992537578588348	2.89154496423543e-22	1.08121102878372e-20
SYT11	0.854909889568287	2.94242859095385e-22	1.09869872057743e-20
STYK1	1.95275423866721	3.15442078953308e-22	1.17621126032059e-20
TIMP2	1.15229050414676	3.31886392732531e-22	1.23580235888049e-20
ERG28	-0.692089	3.39621544152521e-22	1.26284345205905e-20
IGF1R	1.36762711261033	3.40802468813976e-22	1.26547208795487e-20
NDUFA7	-0.77805	3.43752727985479e-22	1.27465421274393e-20
PSMD10P2	1.61485580834707	3.50307915664209e-22	1.29715960227504e-20
GAS2L3	0.947628512176875	3.71377053423203e-22	1.37327210142558e-20
KCNE2	-1.05452	3.89031796112653e-22	1.43656582193853e-20
IGDCC4	2.00610224163183	3.91415562225672e-22	1.44138105935186e-20
MRPL28	-0.671206	3.91002514583472e-22	1.44138105935186e-20
AC004832.4	-1.28984	4.09935391255986e-22	1.50750069913944e-20
HEXD	-0.594641	4.10537514955817e-22	1.50763831833431e-20
DCXR-DT	-1.57991	4.13711679936445e-22	1.51720802622846e-20
GJA1	0.988828761997626	4.22931191927067e-22	1.5488912156473e-20
FBXO41	1.29626573105964	4.24737611967625e-22	1.55337599511119e-20
CIAO2B	-0.590245	4.44586389131718e-22	1.62374383270022e-20
SEM1	-0.714888	4.4882470517386e-22	1.63698387687592e-20
THAP7-AS1	-0.790817	4.68144991552178e-22	1.70512073457845e-20
PCDHGA12	1.59456671887757	4.72717819109357e-22	1.7194305632945e-20
NRG3	2.19508223050314	4.80304275364828e-22	1.74464810118234e-20
FNDC1	1.85126300813623	4.83745489528515e-22	1.75476047274895e-20
CACNA1C	1.13597084569379	4.89035713948342e-22	1.77154348588777e-20
VAV3	1.22793319405568	4.90789851987914e-22	1.77548881685276e-20
MST1R	1.80854872174916	4.9919898840041e-22	1.80346611533344e-20
B3GALNT1	1.02317200598058	5.30841235884705e-22	1.91518909670944e-20
DPYSL3	1.13396384145048	5.35516447569749e-22	1.9294491386258e-20
AC024361.2	-1.11512	5.67681810474157e-22	2.04258341995136e-20
SOAT1	0.529770233242489	5.89441937393728e-22	2.11802433977628e-20
CGAS	1.06438269398078	5.9553269971243e-22	2.13703387324227e-20
DHRS3	-0.66208	5.98423839629986e-22	2.14452613026059e-20
AL390728.4	1.01153773171942	6.09173502931982e-22	2.17757303697401e-20
STK17B	0.943446370336602	6.09276746804849e-22	2.17757303697401e-20
RP4-798A17.5	-1.15076	6.18469868128939e-22	2.20747440365059e-20
THSD7A	1.16378991458376	6.23940308732484e-22	2.22402648365018e-20
PRKG1	1.04513963780821	6.66291508397165e-22	2.37182009215834e-20
AFMID	-0.614415	6.77606523440749e-22	2.40888667947019e-20
KRT19	2.5902187230672	6.87705892196285e-22	2.44153881780006e-20
ENTPD3	2.26188089651063	6.99613038272872e-22	2.48051379758422e-20
PRR16	1.13164922058263	7.01778573327507e-22	2.48489182369997e-20
UNC5B	1.02356534345473	7.08245722694096e-22	2.50446944430291e-20
DCDC2	1.85887210533551	7.11808610992424e-22	2.5137389280788e-20
ITGA4	1.14650353623156	7.30055773525107e-22	2.57477266070981e-20
RGS4	1.73502167597708	7.3669279021928e-22	2.59475252154015e-20
C2CD5	0.516538216930568	7.42900556118502e-22	2.61316983494753e-20
HOPX	1.20524606400278	7.50266429861235e-22	2.63560699268885e-20
RBMS2	0.734251322551006	7.59400207277781e-22	2.6641874814589e-20
PRDX5	-0.592541	7.63099121859699e-22	2.67014683557146e-20
SMARCD2	-0.474637	7.62800897029941e-22	2.67014683557146e-20
PXDN	0.930556710186514	7.94493660945421e-22	2.77636017800011e-20
PRKCI	0.488947375797075	8.1640540252418e-22	2.84920149497916e-20
RUBCNL	1.11917746813336	8.58080227237642e-22	2.99073445258362e-20
TRIM52-AS1	-0.750966	8.99000286328013e-22	3.12927114007631e-20
IDH1-AS1	-1.03048	9.18656856110663e-22	3.19352874276595e-20
MRPL36	-0.542629	9.48716501310428e-22	3.29373643068736e-20
ZNF430	0.997743254190378	9.85614344797069e-22	3.41739373732366e-20
MEDAG	1.49013217079442	9.94437854201293e-22	3.44351515323815e-20
FAAH	-0.815592	1.00695121335945e-21	3.48232946816977e-20
AC008608.2	-0.973106	1.01397192224219e-21	3.49847393879463e-20
INTS6L	1.07658595918545	1.01424032834933e-21	3.49847393879463e-20
SMIM4	-0.869015	1.04329194809647e-21	3.59403979745542e-20
APLP1	1.78553984890882	1.07235025033125e-21	3.68938234321438e-20
ICAM1	1.10198219187377	1.09523097838501e-21	3.76325310951389e-20
IFI27L1	-0.796069	1.11314078934861e-21	3.81987568046648e-20
KLHL6	1.05643237526962	1.12248852617506e-21	3.84700881538147e-20
GRID2IP	1.70125255404181	1.13874660651157e-21	3.89772524367254e-20
AC024940.2	2.09959824401425	1.14423408123217e-21	3.91149314990223e-20
SLC12A2	1.14743047692556	1.16935977931943e-21	3.99227204453581e-20
PEF1	-0.428006	1.17371702173038e-21	4.0020302740942e-20
DSG2	1.23302654359899	1.26067978193411e-21	4.29306490026492e-20
ARHGAP23	0.802466863930818	1.28179932846058e-21	4.35942400907521e-20
TMEM119	1.62468858594503	1.29142181439612e-21	4.38656229017146e-20
RAVER1	0.858046343389628	1.33428715306989e-21	4.52640386437863e-20
TMEM44-AS1	-0.781986	1.36570924543051e-21	4.62711997899793e-20
TECR	-0.504982	1.38895738397772e-21	4.69992195658265e-20
DGKA	0.917082280774868	1.43591595585616e-21	4.85266888474023e-20
HSD11B1-AS1	-1.32753	1.44995452500879e-21	4.89391730830401e-20
NDUFA3	-0.832075	1.45857026225925e-21	4.91678142194413e-20
PEX16	-0.531939	1.52782045436341e-21	5.14372641747723e-20
UBE2D1	0.473917883828077	1.54255747869968e-21	5.18680095293753e-20
LAMP5	1.9354099530587	1.5494860198851e-21	5.20354437218773e-20
AC118553.1	-0.845007	1.55866178593121e-21	5.22778295989844e-20
AC244090.1	-0.885126	1.56899644294737e-21	5.25584278968745e-20
NEDD8	-0.492103	1.61834025118084e-21	5.414341857898e-20
CA9	2.67293827688263	1.63240640001671e-21	5.45456646653895e-20
MSX2	2.32549398821899	1.64661602993298e-21	5.49516934589384e-20
ACBD4	-0.843017	1.66034684754717e-21	5.53407492332265e-20
HSD17B8	-0.812615	1.69635811325486e-21	5.64705347976038e-20
WDR24	-0.554021	1.79346577287969e-21	5.96288283989315e-20
AFAP1L2	0.918655402423393	1.79682980731768e-21	5.9666370890258e-20
AL139241.1	2.36750995173561	1.81770588227394e-21	6.0284610739068e-20
TXLNB	1.43948421150378	1.82040454433529e-21	6.02992066062825e-20
SUPT4H1	-0.409834	1.8711549347963e-21	6.19034627623193e-20
TMPRSS13	1.62411460066183	1.92834133911476e-21	6.37164072669379e-20
MEPCE	-0.445469	2.02774233639566e-21	6.68919524552322e-20
PKP3	2.42011831467619	2.02945844215814e-21	6.68919524552322e-20
IFI16	0.965832547507813	2.04840332119355e-21	6.74331342407217e-20
LUZP1	0.513924203923415	2.06216329128139e-21	6.78025068357518e-20
THOP1	-0.807788	2.08658881624732e-21	6.85212155180456e-20
AL117332.1	-0.76184	2.24543274518515e-21	7.36468838218097e-20
TMEM222	-0.475821	2.36615381336921e-21	7.74161452320236e-20
ZNF593	-0.88266	2.36558452258394e-21	7.74161452320236e-20
RP11-524D16__A.3	1.36567169488795	2.42307838300645e-21	7.91815748708765e-20
AC138696.2	-1.05017	2.50241384246468e-21	8.16741378558949e-20
TRIM17	2.05470493519278	2.51719983139229e-21	8.2056411597694e-20
THAP7	-0.488491	2.57363879302515e-21	8.37939128002261e-20
ATP5MPL	-0.65033	2.65450528087924e-21	8.63215371363142e-20
PDE1C	1.38884962436417	2.69477695379784e-21	8.75245196015752e-20
AC005076.2	-0.915588	2.7831480255991e-21	9.02849161451332e-20
DLG5-AS1	-1.20852	2.79526383237363e-21	9.05679050930961e-20
SLIT2	1.40574264036527	2.85852223915391e-21	9.2505244534462e-20
WDR83OS	-0.531455	2.95055561463961e-21	9.5367958595216e-20
TUFM	-0.472421	3.14196948762142e-21	1.01432045200141e-19
CRISPLD2	1.32468706220686	3.16162509281691e-21	1.01943317304379e-19
UBXN6	-0.462566	3.39718132836993e-21	1.09406450066128e-19
POP5	-0.53962	3.44384572058758e-21	1.10775654274997e-19
C12orf49	0.799348412679435	3.46023086215339e-21	1.11168764810796e-19
TMCC2	1.12407204043364	3.46842176160334e-21	1.11297985806834e-19
PRDM4	0.383177449322268	3.54334859352397e-21	1.13473679806128e-19
STX7	0.487159574793654	3.54472428490189e-21	1.13473679806128e-19
CCDC80	1.66633102422313	3.55876780309377e-21	1.13786805756883e-19
AC055720.2	-0.882794	3.67151514638214e-21	1.17251329399654e-19
UBB	-0.527662	3.69884820855526e-21	1.17983093753893e-19
AC068338.3	-0.938769	3.75609945792936e-21	1.19666280820761e-19
FBXL15	-0.675274	3.83590389312338e-21	1.22063125314193e-19
AC025754.2	-0.979452	4.15968568132895e-21	1.32208676571572e-19
UBL5	-0.594391	4.21713821708139e-21	1.33875334268298e-19
POLR2J	-0.69819	4.23054320927679e-21	1.34141380761605e-19
ING4	-0.462612	4.25079498412754e-21	1.34623635214991e-19
SEPTIN8	0.51780088068158	4.30687596549326e-21	1.36238121477179e-19
ACY1	-0.707589	4.3553354971174e-21	1.37607984736142e-19
FAM186B	-0.829294	4.42700476970701e-21	1.39588422939427e-19
WIPF1	0.87032333072538	4.42847382686697e-21	1.39588422939427e-19
FRMD8	0.402780083580153	4.43833727111276e-21	1.39734349603972e-19
FUBP1	0.474346882140451	4.53677952794523e-21	1.42665417947093e-19
ATP2B1	0.627191913257336	4.56793569687532e-21	1.43476173217856e-19
FSCN1	0.912026488982881	4.76450719251758e-21	1.49474515894047e-19
BHLHE41	1.52987240670529	4.80056294172718e-21	1.50428907767878e-19
CHCHD1	-0.517647	4.84012523555309e-21	1.51490813058378e-19
CASP2	0.558873590684059	4.97143035072645e-21	1.55418322603858e-19
YIF1A	-0.536399	4.98400526866335e-21	1.55629207792718e-19
AC007406.2	-1.92272	5.12469595193609e-21	1.59835435192511e-19
AC022509.2	-0.842901	5.21796161407859e-21	1.62554421438355e-19
SMC4	1.00249455937196	5.39847527595841e-21	1.67981926477317e-19
ADAM19	0.74258728831882	5.56586362983682e-21	1.7298885586657e-19
ARHGAP31	0.790731236506462	5.69340882106376e-21	1.76747242679954e-19
MRPL46	-0.621188	5.74241026480909e-21	1.78061404471397e-19
HPSE	1.04029610196445	5.90052298936748e-21	1.82751928967672e-19
MCEMP1	2.00511187334365	5.91134620955194e-21	1.82874995483914e-19
USE1	-0.660915	5.96999174336492e-21	1.84475508755043e-19
ACOT13	-0.631475	6.05015731785847e-21	1.86736531875359e-19
OGFRL1	0.707561596912979	6.06354708147957e-21	1.8693369512857e-19
PLA2R1	1.30698791598555	6.40667447412075e-21	1.97284192745185e-19
RPS28	-0.817988	6.63674428617891e-21	2.04133408931342e-19
TM6SF1	1.07336945538402	6.71694259106382e-21	2.06362408856412e-19
GSTCD	0.647443629186074	6.73606315729344e-21	2.06711970314276e-19
NAIP	1.00529287949528	6.8528696383659e-21	2.10055009879555e-19
NDUFA1	-0.673578	7.07437360680342e-21	2.1659590201197e-19
SPARC	0.815313453501034	7.20304050099658e-21	2.20282675023605e-19
MOSPD3	-0.599538	7.2597684567426e-21	2.2176349915116e-19
C1orf50	-0.561911	7.33256177987187e-21	2.2373112502745e-19
SLC7A1	1.3048811057636	7.5167746701174e-21	2.29090011578532e-19
ZNF524	-0.678515	7.63811162150189e-21	2.32522581608731e-19
GEMIN6	-0.496856	7.68394741415241e-21	2.33651512600275e-19
AKR1A1	-0.615353	7.72147499048595e-21	2.34525528209322e-19
AC004862.1	-1.77409	7.96734933129885e-21	2.41718514144337e-19
AP001267.3	-1.13227	8.07338768489294e-21	2.44657553247754e-19
ANXA4	0.855953444101167	8.10757796196005e-21	2.45415097991394e-19
NDUFV1	-0.537191	8.30394291867046e-21	2.5107436924424e-19
AC104083.1	1.05539632007867	8.42393973195987e-21	2.54126941202107e-19
SLC6A2	-3.54049	8.42184525807581e-21	2.54126941202107e-19
EPB41L2	0.736210788387994	8.44939853074202e-21	2.54607270850734e-19
ADGRA2	1.11709331805906	8.61236790943705e-21	2.59225477391376e-19
RNU6-8	-1.28481	8.64307419056327e-21	2.59856750832948e-19
C6orf132	2.02111467318841	8.95912625865346e-21	2.69055964964601e-19
GPRIN3	1.20561778058525	9.06592112267958e-21	2.71957260823932e-19
RARRES2	-0.930794	9.48428001263614e-21	2.84187775283232e-19
LRRC8C	0.747036748246504	9.60780282186499e-21	2.87566277733354e-19
RNF181	-0.635623	9.76068520843359e-21	2.91488561179821e-19
SFXN3	0.848789194690868	9.75382340223448e-21	2.91488561179821e-19
HOXB9	2.71748950072434	9.84264417286328e-21	2.9360772528168e-19
ETV3	0.499470532469342	9.92354543455365e-21	2.95690642870216e-19
INO80B	-0.646881	1.01374389324202e-20	3.01727251524809e-19
UFSP1	-0.833195	1.01547195716379e-20	3.01905014614242e-19
LRP12	1.16022780774935	1.03651234447317e-20	3.07817648195158e-19
ELF1	0.670533802762183	1.07326721452396e-20	3.18218988319051e-19
METTL9	0.517186274522278	1.07392055013658e-20	3.18218988319051e-19
GAPLINC	-1.84555	1.08422430248313e-20	3.20915969264907e-19
C1orf53	-0.820989	1.15040270230714e-20	3.40126814465074e-19
SHF	-1.01445	1.17200344842439e-20	3.45939620712176e-19
XKR6	1.40862398281399	1.17265471849771e-20	3.45939620712176e-19
TC2N	1.50127839953766	1.23527619499672e-20	3.64011080066473e-19
NRP2	0.913403225682413	1.24998423725489e-20	3.67939130829448e-19
TMEM256	-0.828775	1.25997631987361e-20	3.70471891938168e-19
PTPN13	1.58093270182419	1.33660793685023e-20	3.92571602838585e-19
MAP4K3	0.567384557615135	1.35198548329665e-20	3.9665174102257e-19
DENND3	0.757652883285363	1.36364828459029e-20	3.99634268957098e-19
NDUFAF3	-0.517948	1.37309218660365e-20	4.01960692959914e-19
OBI1	0.519819294979866	1.38555554724691e-20	4.05164972622103e-19
MTCL1	1.36324567245389	1.4389624663987e-20	4.2032188104937e-19
PCDHB6	1.51971932839831	1.48455713072842e-20	4.33166188810792e-19
MGMT	-0.829238	1.49003822237808e-20	4.34290834727619e-19
PHIP	0.538694560793572	1.5192463150723e-20	4.41839195204796e-19
SNCA	1.33531039290319	1.51761731475545e-20	4.41839195204796e-19
SLC66A2	-0.679711	1.53103579507864e-20	4.44783391262344e-19
CPSF6	0.363575027995369	1.53688836015538e-20	4.45998319993786e-19
PDGFD	1.18627000760638	1.58808420754686e-20	4.60354746721889e-19
AKT3	0.975620042414911	1.59777899456951e-20	4.62580979110998e-19
AL163051.1	-0.819096	1.59922931949753e-20	4.62580979110998e-19
IL11	1.76091787140608	1.63174925107183e-20	4.71476639665755e-19
ZNF415	1.28496787066282	1.63940851834795e-20	4.73177606733553e-19
THBS2	1.50742369496314	1.6496878920101e-20	4.75630316856217e-19
LINC00853	-1.24473	1.65699461821168e-20	4.77221599967803e-19
SIRT3	-0.451706	1.66681683557883e-20	4.79533145218574e-19
SS18L2	-0.533453	1.68773786940357e-20	4.85029339476174e-19
KCNE4	1.41752490946242	1.69085883479334e-20	4.85403754530242e-19
SWI5	-0.689347	1.69619732848746e-20	4.86413279011366e-19
FOSL1	1.43701976743443	1.72006724287504e-20	4.92729133586673e-19
MYADM	0.746705466018435	1.75023483593988e-20	5.00833543943439e-19
RIT1	0.485374275574897	1.8408707294716e-20	5.26205211300136e-19
SELENBP1	-0.948396	1.91669475947617e-20	5.47293226614918e-19
BNIP3	-0.609641	1.91959025113219e-20	5.47534407315461e-19
MFSD14B	0.467373963843297	1.96912272715802e-20	5.60465229953782e-19
UBBP4	-0.597728	1.96743041706358e-20	5.60465229953782e-19
C2orf27A	1.15238848941075	2.00560505298767e-20	5.70241147014536e-19
ZBED5-AS1	-0.610253	2.01549536774093e-20	5.72443567318588e-19
SLC25A26	-0.487966	2.03053958087913e-20	5.76103567803516e-19
FBXO5	0.769412135364328	2.07751460770305e-20	5.88805573210785e-19
MRPL43	-0.427711	2.07990059266773e-20	5.88856691654752e-19
LHFPL6	0.971235146809215	2.09862576720687e-20	5.93528715390774e-19
GPNMB	1.16286375305381	2.11995846369614e-20	5.98927524484229e-19
ATP5PF	-0.570356	2.15543790284719e-20	6.08307411524463e-19
ADAM10	0.443954901256555	2.1974644272822e-20	6.18958632500322e-19
RPL26L1	-0.503009	2.19781550531989e-20	6.18958632500322e-19
TCF4	0.741824523112883	2.20374647630096e-20	6.19974957052507e-19
SLC39A10	0.840469570697491	2.23645150297151e-20	6.28513497119299e-19
AC239800.2	-1.87829	2.39206782144798e-20	6.715397129024e-19
PTBP3	0.459345749013852	2.40889708439861e-20	6.75553932345316e-19
FAM3A	-0.55224	2.48143808011488e-20	6.9516719688255e-19
SMIM26	-0.527809	2.55743112714052e-20	7.15705411241065e-19
COL16A1	1.37811540059382	2.56846895601813e-20	7.18041719243685e-19
TPRG1L	-0.626777	2.63380593989515e-20	7.35537144176995e-19
COX5B	-0.64851	2.70277674405307e-20	7.54009754573971e-19
AC004832.5	-1.20052	2.74409934118541e-20	7.64738666085263e-19
ANXA1	0.928090957240491	2.75775492630613e-20	7.67742867805225e-19
SLC25A34	-1.15242	2.79534563813451e-20	7.773972692387e-19
MYO6	0.64109489703726	2.85060813612798e-20	7.91941061585274e-19
IL2RA	1.38866968544513	2.87412403958685e-20	7.9764411235852e-19
LAMTOR4	-0.708967	2.87866824309442e-20	7.98075646460383e-19
TGFA	1.52216689473386	2.90492846471427e-20	8.03686840942399e-19
UQCC3	-0.728164	2.90331367337584e-20	8.03686840942399e-19
RGMB	-0.961294	2.9450273758817e-20	8.13937276203827e-19
CALU	0.53638458406289	3.02718059886164e-20	8.35777328111768e-19
MARCHF3	1.01579415223118	3.03570222068995e-20	8.37264234379961e-19
TDG	0.449499134178528	3.04744745428744e-20	8.39636244938762e-19
CHADL	-1.23872	3.22413551992975e-20	8.87401753722521e-19
SLC9A5	0.986379682858178	3.25439724482754e-20	8.94808420622097e-19
GPR183	1.1477186368758	3.26372378935253e-20	8.96449565104259e-19
AL121832.2	-0.964579	3.33637643463024e-20	9.15463289329477e-19
EIF6	-0.571797	3.59335006335399e-20	9.84961601554669e-19
MARK2	0.413591924623298	3.6026851049867e-20	9.86507558286512e-19
SPOPL	0.452581963585147	3.68714797647645e-20	1.0086011954505e-18
OXLD1	-0.69242	3.7391804891726e-20	1.02178751995834e-18
PAN3	0.488187720687111	3.84164797727901e-20	1.04871490488134e-18
AL121944.2	-0.752074	3.90359138236025e-20	1.06453608504856e-18
AMPD3	0.909708756313594	3.91098687792621e-20	1.06546456802933e-18
MRPS33	-0.493151	4.05393092278761e-20	1.10328081321696e-18
AC040160.1	1.57992663346937	4.12205718519568e-20	1.12067905020727e-18
ANKRD24	-0.857459	4.18117846864707e-20	1.13559616231881e-18
AC120042.1	-1.48787	4.19262446867854e-20	1.13754764293475e-18
MCRIP2	-0.756213	4.19833241817035e-20	1.13793988731281e-18
LINC02352	-0.806848	4.24075304473821e-20	1.14827205667769e-18
EDF1	-0.673951	4.28657041201332e-20	1.15917474892168e-18
SLC6A17	1.8145051250908	4.28970204485214e-20	1.15917474892168e-18
RASSF1-AS1	-0.949304	4.59407622304893e-20	1.24016832156684e-18
TOMM7	-0.596337	4.63441782313342e-20	1.24979481860622e-18
PTX3	1.56694129135199	4.64259450005764e-20	1.25073650819918e-18
HRH1	0.933648355222725	4.67718791628459e-20	1.25878591722748e-18
TSR3	-0.555639	4.77512224260792e-20	1.2838490798907e-18
ANOS1	1.31277499352791	4.78271738857199e-20	1.28459747324039e-18
ATP2C2	2.03743841981588	4.82817256346411e-20	1.294428776908e-18
BCOR	0.572575463380493	4.82901738632245e-20	1.294428776908e-18
TRIM59	0.989581090198855	4.85606210251299e-20	1.30037257786251e-18
FAM162A	-0.671013	4.96884487930818e-20	1.3292406872522e-18
LINC02609	-0.876734	5.02171184406797e-20	1.34203866679606e-18
MRPL37	-0.496976	5.06092728407789e-20	1.35116636630311e-18
MRPL41	-0.791143	5.26365266144091e-20	1.40388610145005e-18
ZC3HAV1L	1.39079839131938	5.28432262578123e-20	1.40799246969169e-18
ATP5F1D	-0.815805	5.34797780327249e-20	1.42353251636858e-18
FER1L6	3.07962602777399	5.36891163576552e-20	1.42768130330346e-18
ASAP1	0.7223686488536	5.38205495317728e-20	1.42975227004902e-18
SMIM27	-0.69157	5.43643800861624e-20	1.44276363771408e-18
SERPINB9	0.947552157677211	5.48675778986691e-20	1.45467189149818e-18
ARAP2	0.824650550505002	5.60706317495256e-20	1.48509298258813e-18
TP53I11	0.723771654263901	5.71064487866069e-20	1.5110287113031e-18
EPN1	-0.458083	5.77470300273108e-20	1.52495569502388e-18
TATDN2P2	1.18903481246729	5.77353029917336e-20	1.52495569502388e-18
TIMM13	-0.732145	5.9534528737332e-20	1.57060558125424e-18
HILPDA	1.04060527660178	6.214217065393e-20	1.63778052528985e-18
CEP126	1.23135023528478	6.22992282509518e-20	1.64030058761727e-18
MCUB	1.05197118952286	6.27848497170232e-20	1.65145804703949e-18
LZTS1	0.948629520063282	6.343512808323e-20	1.66692032437606e-18
PLEKHG2	0.736898621678108	6.38828187277964e-20	1.67703391779224e-18
SMCHD1	0.515787081589891	6.39977183377873e-20	1.6783998862301e-18
PLEKHG5	0.732175636042449	6.44219936690398e-20	1.68786887828854e-18
TFEC	1.07566082948967	6.55882339565422e-20	1.71673987271742e-18
AC087482.1	-1.07287	6.92677291352608e-20	1.80950081453346e-18
KDM6A	0.601198665023629	6.92180719726928e-20	1.80950081453346e-18
CCR8	1.85482572080323	7.19897878871346e-20	1.87851797484709e-18
OSBPL3	0.903153871328684	7.20504309777295e-20	1.87851797484709e-18
PCDH17	0.875994128930149	7.25052530483113e-20	1.88853194720372e-18
POLR2I	-0.655524	7.28195381934428e-20	1.89486942562235e-18
BX322234.1	1.27201529514871	7.32148568191191e-20	1.90330111719264e-18
PDP1	1.05725140754077	7.38279684149712e-20	1.91737266609232e-18
NXPE3	0.992785184456742	7.49171338322981e-20	1.9437683567101e-18
PLCD3	1.10508113798088	7.57039058307966e-20	1.96227463870933e-18
ROMO1	-0.79135	7.90763812863392e-20	2.04770245158359e-18
TMEM203	-0.431724	7.94696708701362e-20	2.05589270628963e-18
OSGIN1	-1.15726	7.9885077306269e-20	2.06463871628535e-18
SLFN11	0.946250592644029	8.10016190820598e-20	2.09147120527353e-18
SLIRP	-0.662567	8.3067950674488e-20	2.14275183295409e-18
RXRG	-2.12889	8.39543211857183e-20	2.16352554731304e-18
PRSS21	2.20135968009957	8.46047419942824e-20	2.17818457257797e-18
ZNF677	1.10824777104456	8.47824020427768e-20	2.18065565485362e-18
CSF3R	1.19932526477941	8.50683840433902e-20	2.1851673074725e-18
SCAND1	-0.649042	8.51215072204436e-20	2.1851673074725e-18
TSPAN2	1.1870192191903	8.75575387616782e-20	2.24554387114244e-18
MRPL20-AS1	-0.526634	8.77531170218665e-20	2.2483999215449e-18
COL4A1	0.921560280673684	8.82164554862041e-20	2.25810443774753e-18
RUNX2	1.16939616469927	8.91008115662439e-20	2.27855696091531e-18
YPEL1	-1.00859	8.92311906177548e-20	2.27970749006011e-18
AC005831.1	1.33619425061439	8.99840151682038e-20	2.29674305636779e-18
MACROD1	-0.900996	9.17273336146563e-20	2.33900320233438e-18
DEPDC1B	1.36936982490113	9.36308877590444e-20	2.38453834590974e-18
GCAT	-1.01903	9.36916894471239e-20	2.38453834590974e-18
PIGP	-0.489554	9.49016007605179e-20	2.41303136867077e-18
EDIL3	1.27407479443175	9.58115263892725e-20	2.43384979214158e-18
PREB	-0.637317	9.70090248427264e-20	2.46192675404098e-18
NAA80	-0.630044	9.74033927259391e-20	2.46878847506812e-18
SP3	0.445353933370047	9.74643438730165e-20	2.46878847506812e-18
BICDL2	2.54964741476199	9.82884876124159e-20	2.48730430547515e-18
RCAN2	1.16316121989761	9.90240856296417e-20	2.50354643763274e-18
GNB4	0.777131222025171	9.93891489771352e-20	2.50891333909323e-18
MRVI1	1.06149339870965	9.94243131605601e-20	2.50891333909323e-18
COL5A2	0.979155863186398	1.02390845303343e-19	2.57889696972513e-18
EMC9	-0.620056	1.02323452084176e-19	2.57889696972513e-18
B3GNT7	1.37366171068104	1.04678558048434e-19	2.63403217980876e-18
COA3	-0.620306	1.05977496994151e-19	2.66420641690192e-18
AC008915.3	-0.695624	1.07344761294373e-19	2.69603992195406e-18
PSMB7	-0.526917	1.07912406398313e-19	2.70774946054715e-18
HSPG2	1.09442031543265	1.09128713959996e-19	2.73569803314928e-18
COQ4	-0.524429	1.12476113555579e-19	2.8143273474291e-18
LINC02649	1.63579967701573	1.12381880816201e-19	2.8143273474291e-18
UNC13D	1.09285016722651	1.12705880347248e-19	2.81743594898018e-18
GAMT	-0.920678	1.13674650855833e-19	2.83899516234709e-18
NUBPL	-0.724531	1.15997830614985e-19	2.89430848762511e-18
ADRA2A	1.69431922928293	1.17578573228175e-19	2.93101096923045e-18
DCHS1	0.81257170312831	1.18717074026499e-19	2.95663100966369e-18
COL6A2	1.05259857281012	1.1944525270389e-19	2.97199380865654e-18
AL133353.1	-1.08269	1.19735873231276e-19	2.97645097162811e-18
RALGAPB	0.36683667282995	1.19883121020955e-19	2.9773391302488e-18
DHPS	-0.432433	1.21157776226365e-19	3.00619917257573e-18
AC010205.1	-1.31716	1.21594110454065e-19	3.00863722048436e-18
TRPC1	1.05153645085044	1.21591838610851e-19	3.00863722048436e-18
WSB1	0.598547265567658	1.21565496913354e-19	3.00863722048436e-18
MMD	0.821844458590857	1.22920285494398e-19	3.03863498345318e-18
JAM3	0.687864461363955	1.23792641305253e-19	3.05736904492844e-18
SELENON	0.525206064894728	1.2599685372037e-19	3.10893160871206e-18
PIGV	-0.635352	1.26386924888263e-19	3.11567693505709e-18
LRTOMT	-0.457732	1.29347479000082e-19	3.18571862946882e-18
MOXD1	1.59343227006593	1.32084271298561e-19	3.25012523053362e-18
AC078993.1	-2.5648	1.33191282133915e-19	3.27434700774517e-18
ATP7A	0.583179702103288	1.34751787397057e-19	3.30966257582947e-18
TOR4A	1.02183480094817	1.36574116240809e-19	3.35133801047528e-18
TRUB2	-0.480417	1.38118813821265e-19	3.386130478788e-18
SOGA1	0.800127695269078	1.41758400503407e-19	3.47217043728438e-18
METTL26	-0.667414	1.42015055306369e-19	3.47526851197932e-18
LINC02656	1.74020554398049	1.4342563992093e-19	3.50657301704121e-18
PLEKHB1	1.94460165728904	1.45491680882123e-19	3.55383064610331e-18
GPR1	1.9696206532228	1.45628462134204e-19	3.55392018469742e-18
TMEM165	0.565289438921042	1.47217153497663e-19	3.58940964756219e-18
RELL1	0.841109313249067	1.48564327059176e-19	3.61895109838128e-18
KEL	1.72806712193802	1.52873850220823e-19	3.72053423263039e-18
HAGH	-0.802004	1.54482203607784e-19	3.75625307096595e-18
MYO10	1.22737072439103	1.56829825641074e-19	3.80986595538253e-18
AC009303.4	-0.751125	1.59554510237862e-19	3.87253301302767e-18
YWHAZP5	1.05419086777603	1.63346858466296e-19	3.96097586497109e-18
PTGER4	1.02780907695182	1.66364608990778e-19	4.03049213324483e-18
TAF1B	0.448451819228389	1.67946747823153e-19	4.06513352074572e-18
DNPH1	-0.630169	1.68496080007885e-19	4.07104827515884e-18
NRARP	0.904650539570133	1.68495997698408e-19	4.07104827515884e-18
PTMS	-0.747868	1.77771629051752e-19	4.29127210888216e-18
SKIL	0.588204259774042	1.84895049015467e-19	4.45919423542451e-18
ADCK5	-0.693758	1.87127535676662e-19	4.50896294900318e-18
GPR173	1.2350258359191	1.89808176620966e-19	4.56943074790492e-18
ADORA2B	1.29079549090101	1.91106779450886e-19	4.5924111591177e-18
CACNB1	0.896627891631481	1.91003341792141e-19	4.5924111591177e-18
DECR2	-0.673792	1.99005829059886e-19	4.7779295182022e-18
ARL14	2.18817633829179	1.99541506535329e-19	4.78648620079085e-18
RPL38	-0.791826	2.01464262622089e-19	4.82827009289454e-18
IKZF4	0.492377769618091	2.03625441944168e-19	4.87568793634564e-18
F3	1.28000096509487	2.04542718042173e-19	4.89326298054653e-18
LPAR1	1.60498422828106	2.08917840810429e-19	4.99345435448239e-18
LINC00839	1.38135026274621	2.15543880268976e-19	5.14721870789009e-18
VPS28	-0.77002	2.16712749449568e-19	5.1705066888334e-18
MRPL14	-0.650701	2.24186529324203e-19	5.3440463927657e-18
CPA1	-2.94378	2.25781584084139e-19	5.37726737901726e-18
QDPR	-0.802978	2.27904439791225e-19	5.42298817606607e-18
UXT	-0.501408	2.30318687092815e-19	5.47555503829383e-18
LIMK1	0.834675418423105	2.33745972947853e-19	5.5520907346635e-18
ZNF784	-0.586703	2.3433746495256e-19	5.56119256826972e-18
RPL39P40	-1.17869	2.38534115404596e-19	5.65575827093419e-18
LINC00265	0.975487521516694	2.50196446878087e-19	5.92701396517406e-18
MCAM	0.801402334196619	2.50425791667989e-19	5.92718775350352e-18
WDR47	0.518845531597476	2.51274084367207e-19	5.94199778957989e-18
TMEM130	1.89687719477264	2.52808858553456e-19	5.97300080146917e-18
KIT	1.15690854644294	2.55548809185431e-19	6.03239797314999e-18
WDR74	-0.421988	2.61183335333237e-19	6.15995820382222e-18
SPCS1	-0.483417	2.61634066385984e-19	6.16514236926126e-18
MED18	-0.423059	2.65698201727843e-19	6.25538852709873e-18
MLXIPL	-0.818225	2.67497180131983e-19	6.29219358164202e-18
TNFRSF21	1.04355250919398	2.71126276956331e-19	6.37194484346842e-18
OSMR	1.09204248646687	2.73754877600659e-19	6.4280630801956e-18
ANKRD10-IT1	0.946372418113134	2.84505018027109e-19	6.67461772520892e-18
GLIPR1	1.09115979839935	2.87371017418714e-19	6.7359362801096e-18
RUNX1	0.775635143358555	2.91861872488718e-19	6.83520023833665e-18
ODF2L	0.914323133294868	2.9412890882396e-19	6.88225557211402e-18
ABHD14A	-0.592034	2.98889975626877e-19	6.98753464911239e-18
AC010247.2	1.92249838035046	3.07361219371107e-19	7.17929119402433e-18
LAMA5	0.869068494905768	3.1165623045502e-19	7.27325003556654e-18
AC090587.1	-0.89089	3.14911427453528e-19	7.34279938004742e-18
MRPS22	-0.331475	3.19086791265766e-19	7.4336641825597e-18
TCF12	0.476877289221071	3.19794116919873e-19	7.44364719575132e-18
AC111182.1	-1.56549	3.20675549024991e-19	7.4576618535446e-18
SPTB	1.19158576275861	3.22553947920661e-19	7.49481749485275e-18
PYCR3	-0.749575	3.24409647450996e-19	7.53138153708407e-18
AC087623.1	2.36362817785463	3.31360574239626e-19	7.68606829804478e-18
IRAK3	1.00752319107615	3.36008218521214e-19	7.78268653922258e-18
RAB36	1.49021848336381	3.36108981186742e-19	7.78268653922258e-18
FBXL13	1.08245553956744	3.37151610735832e-19	7.80006386778617e-18
ARHGAP28	1.36478336815381	3.45955907367559e-19	7.99682321636286e-18
CD207	1.70047	3.49008409798e-19	8.05343692721436e-18
RP11-86H7.7	1.43372479249567	3.48934480384863e-19	8.05343692721436e-18
CRMP1	1.21261629441851	3.49691739409582e-19	8.06223666559329e-18
WNT10B	1.50302161270332	3.52016186292953e-19	8.10882497122456e-18
VTCN1	2.44250909523405	3.59909930229801e-19	8.28351320454761e-18
URAHP	-0.86823	3.61553785761376e-19	8.31417999333093e-18
IZUMO4	-1.00433	3.61895314638189e-19	8.31487186765091e-18
SSU72	-0.45605	3.67131922708432e-19	8.42793471407542e-18
SMIM10	1.02085964604535	3.72729504292219e-19	8.54908273676431e-18
AC116312.1	-1.85456	3.77365979307769e-19	8.64058054507617e-18
MAPK13	1.46376749317611	3.77228857805538e-19	8.64058054507617e-18
KCNQ3	1.35051863320736	3.78264998938608e-19	8.6537437375004e-18
ZFAND2B	-0.586117	3.86595286028995e-19	8.83674738561824e-18
ELP6	-0.401232	3.92647210637541e-19	8.96740396030888e-18
FAM98B	0.364611908702297	4.07409159975461e-19	9.29658953249988e-18
AL022328.4	-0.851092	4.08412918183461e-19	9.31153551636382e-18
RCC2	0.586020971030102	4.1177731478294e-19	9.38023101542229e-18
MBLAC1	-0.726161	4.15290654281995e-19	9.45219939302703e-18
PSMD4	-0.627348	4.25023388188019e-19	9.6654807647732e-18
GADD45GIP1	-0.794903	4.2781733632668e-19	9.71247214732117e-18
WNT2B	0.828495431482586	4.2775361974527e-19	9.71247214732117e-18
COMMD1	-0.497243	4.38705484279742e-19	9.951197127698e-18
HDAC4-AS1	-0.893697	4.39650336964237e-19	9.96416357917758e-18
DMAP1	-0.460977	4.42581959777967e-19	1.00136043747052e-17
SYCP2	1.29102790050204	4.42470042168723e-19	1.00136043747052e-17
RASGRP1	1.11372845892678	4.46384463429203e-19	1.0091085863364e-17
RP11-389O22.1	-1.39954	4.54525309554277e-19	1.02664270004062e-17
NUDT16L1	-0.496507	4.55466454568646e-19	1.02789885072474e-17
PIP4K2A	0.543285145220604	4.59508127087107e-19	1.03614425481179e-17
ELOVL7	1.75978611224953	4.73062890663909e-19	1.06580869661984e-17
ECT2	1.02206437114107	4.93068280100892e-19	1.10994409292864e-17
RIF1	0.434030773597063	4.96861786301443e-19	1.11754136231474e-17
VASH1	0.72929604913928	4.9744799904526e-19	1.11791807058168e-17
CRLF3	0.442863938921344	4.98775017634414e-19	1.11995756272528e-17
SNRNP25	-0.595786	5.01024900876363e-19	1.12406410114262e-17
CAMKK1	0.87686842210652	5.11065789881747e-19	1.14562841799017e-17
SRA1	-0.559487	5.13766977639387e-19	1.15071734639399e-17
CD80	1.24763	5.19812464699514e-19	1.16328190968547e-17
SLC6A13	-1.35719	5.22232436657724e-19	1.16771872645627e-17
TMA7	-0.587215	5.24375491682295e-19	1.17152944576853e-17
EPHA3	1.41487272465577	5.24850331375559e-19	1.17160987851711e-17
COX6A1	-0.542854	5.31846216314904e-19	1.18623477720763e-17
AL160286.1	2.39394	5.39214898944662e-19	1.20166605776499e-17
WNK2	2.08839901186591	5.60872711048138e-19	1.24888904416707e-17
TMEM65	0.755166686447256	5.6156714946832e-19	1.2493933130421e-17
AC016876.2	-0.853196	5.63109761061513e-19	1.25178221488928e-17
DDRGK1	-0.529342	5.74813557359811e-19	1.27673646875143e-17
DHRS12	-0.693767	5.83929899781433e-19	1.29590693801868e-17
HECTD2	0.650893939150778	5.89431068320377e-19	1.30702912475228e-17
SLC38A10	-0.480156	6.07411461934671e-19	1.34578184321426e-17
ATP5MC1	-0.69958	6.17033328248745e-19	1.36596648404519e-17
AC091925.1	-1.01985	6.41886507609477e-19	1.41863327972382e-17
NOL4L	0.591674088379268	6.41886658890692e-19	1.41863327972382e-17
AL590483.3	-2.44601	6.45057687395845e-19	1.42446237701359e-17
B3GNT9	0.986823654373029	6.80405199834453e-19	1.50127752274217e-17
PIWIL4	1.28065670242654	6.84881619280845e-19	1.50866084748845e-17
PTPN22	1.07684462070943	6.84547339320925e-19	1.50866084748845e-17
PTCHD4	-1.76518	6.86757538218788e-19	1.51154598148105e-17
LINC00467	-0.60359	6.90663608196352e-19	1.51889102237448e-17
DMBX1	2.64800726083836	7.21478531713495e-19	1.5853525793981e-17
CES2	-1.05771	7.26265203926775e-19	1.5945582577662e-17
TMEM120A	-0.58414	7.39254749996489e-19	1.62174390430618e-17
RP11-180N14.1	-2.37362	7.50791624715021e-19	1.64570072222017e-17
LHFPL3-AS2	2.46251344522769	7.53018045908561e-19	1.64922689004649e-17
CCDC152	-0.866609	7.66179417100987e-19	1.67667689161985e-17
LIF	1.57626645315216	7.74785835443926e-19	1.69412221414266e-17
COL21A1	1.27294987288441	7.76243494247466e-19	1.69592052450236e-17
THSD7B	1.38003447840807	7.80953615392389e-19	1.70481599540033e-17
DHX15	0.360178678929563	7.88333082039314e-19	1.71951933204948e-17
KLF7	0.909597234266477	7.96011536346201e-19	1.73485028549966e-17
MAP3K1	0.53647278613824	7.99906933197256e-19	1.74191805077491e-17
OSBPL10	1.04213288369409	8.02812021716842e-19	1.74681950739986e-17
TBCA	-0.499408	8.20182669090479e-19	1.78316261395583e-17
LINC02259	-1.22698	8.42629422917977e-19	1.83047358283679e-17
PALD1	0.743156010265204	8.58148996214629e-19	1.86267169926327e-17
DYNC1I2	0.479454773078656	8.83323164786256e-19	1.91575644626023e-17
FKBP9	0.487924510983559	9.15917279247329e-19	1.98483437673257e-17
KBTBD2	0.296325107024881	9.26579143934669e-19	2.00631062325773e-17
ARSA	-0.623312	9.43223464227539e-19	2.04069530372341e-17
KIF2A	0.568740334467326	9.60413299140907e-19	2.07620358384323e-17
CUBN	0.874446319396626	9.75857436965047e-19	2.10788364499133e-17
AC092123.1	-0.870413	9.80571774390782e-19	2.11635450547171e-17
TMEM132A	1.45099350623127	9.88203406681788e-19	2.13110295247095e-17
AC098487.1	-0.951777	9.91563426303047e-19	2.13662311181911e-17
STAC2	2.31054320318815	9.92371136481895e-19	2.13663908078981e-17
INPP4B	0.982600099541559	1.00676671327502e-18	2.16588700330512e-17
PCBD1	-0.635415	1.02534496855885e-18	2.20407890262353e-17
CACNB3	0.907927899511005	1.03673226415536e-18	2.22676411813513e-17
VRK2	0.506794266872374	1.04737899188257e-18	2.24782349881678e-17
FOXC2	1.23905769650864	1.05456055598639e-18	2.26141829106222e-17
EFNB2	0.707414950246946	1.06656223579345e-18	2.28531930748103e-17
MAPK10	1.34089616857305	1.09907243059813e-18	2.3530902768331e-17
CHMP6	-0.474633	1.12221645761924e-18	2.3987938339086e-17
RPL12P14	-1.56904	1.12217861226469e-18	2.3987938339086e-17
PFDN6	-0.642013	1.12641691620794e-18	2.40584630631357e-17
ZNF273	0.719186728894262	1.16117685101392e-18	2.47810548108471e-17
LINC01549	-2.17421	1.18180287398555e-18	2.52010967489346e-17
LOXL2	0.808436194843123	1.22053799349027e-18	2.59855848087746e-17
TAF1A-AS1	-0.723852	1.22029429859625e-18	2.59855848087746e-17
ARL6IP6	0.591429044855751	1.22820745012474e-18	2.6128033867275e-17
RNF145	0.61437676694127	1.25303647358569e-18	2.66350061877315e-17
GPATCH2L	0.435314856321508	1.25734173064429e-18	2.66840298288881e-17
ZNF575	-0.464347	1.25667256288441e-18	2.66840298288881e-17
TRIAP1	-0.397295	1.27708837407651e-18	2.70815769746581e-17
RUNDC3A	1.46614447611342	1.29718943415682e-18	2.74860027881895e-17
BICC1	1.56919667725936	1.31309164225386e-18	2.78008887112557e-17
ABL1	0.476303562345577	1.31535645301126e-18	2.7826772252373e-17
CUEDC2	-0.458321	1.33775434549073e-18	2.82781991416559e-17
ZSWIM6	0.671500632351628	1.34200796200831e-18	2.83456713367862e-17
LRRC49	0.995900269292039	1.34310276936668e-18	2.83463697522148e-17
MRPS7	-0.448346	1.37613228430308e-18	2.90205211108403e-17
KIF5B	0.414813821979029	1.44164294741268e-18	3.03780453117788e-17
EPHX1	-0.975952	1.46313037360152e-18	3.08065100271398e-17
DR1	0.369610030951226	1.46684573664096e-18	3.08603999029475e-17
AC008764.6	-0.772773	1.47168002815328e-18	3.09377270800285e-17
YWHAZP4	0.927331283691366	1.48849702030598e-18	3.12666352857035e-17
FHOD1	0.699180983989012	1.4997732750944e-18	3.14787318384201e-17
AC105020.6	-0.925098	1.53017716927739e-18	3.20916496978537e-17
TMEM185B	0.469570517896347	1.53863919927433e-18	3.22437906924852e-17
SMARCA5	0.436462162565948	1.58340565968391e-18	3.31558935703852e-17
ARHGEF25	0.982195658180587	1.62953125044942e-18	3.40950041728046e-17
HOOK3	0.663610520875211	1.63092040005582e-18	3.40973475651452e-17
CCNG2	0.611574999097931	1.64212199414009e-18	3.43046737085697e-17
AC011374.2	-0.95588	1.6595067572915e-18	3.4613680786069e-17
ADAM9	0.881179879574417	1.6584773056212e-18	3.4613680786069e-17
C20orf194	0.657271975485111	1.66689218704049e-18	3.4740583614057e-17
GBGT1	0.909940541373615	1.67997669148949e-18	3.49859732522514e-17
RGS17	1.10227950289828	1.71946734101242e-18	3.57804669293449e-17
AL356490.1	-1.54762	1.73806237689739e-18	3.61392440330269e-17
KLF5	1.44391734410573	1.77406828582956e-18	3.68592024086208e-17
CMTM1	0.939589348538946	1.78874722780552e-18	3.71352826500402e-17
THEM6	-0.6704	1.84656040159928e-18	3.83057261864006e-17
Z82246.1	-1.88102	1.8541118300763e-18	3.84325136951686e-17
INO80D	0.447768073220198	1.85950198603759e-18	3.85143398163162e-17
NDUFB2	-0.57776	1.90958940921572e-18	3.95210992614274e-17
ATP6V0D2	1.84900993226455	1.9194508301345e-18	3.96636983459218e-17
MTF2	0.478037153374999	1.91938599380468e-18	3.96636983459218e-17
ETV2	-0.8141	1.92465275182543e-18	3.97404324580319e-17
NDUFAB1	-0.540799	1.96332316066238e-18	4.05075747630327e-17
MPI	-0.515399	2.02657737344412e-18	4.17803573098155e-17
GALNT3	1.42103452966018	2.06322766856417e-18	4.25031267710851e-17
AL627402.1	0.9915661011606	2.07260963097378e-18	4.26306101138197e-17
RP5-1139B12.2	1.29009122392917	2.07234005314192e-18	4.26306101138197e-17
AC090150.1	-1.73947	2.09416813586122e-18	4.30408782842362e-17
DRD1	-1.86984	2.18374677401888e-18	4.48474395175046e-17
ADAMTS14	1.26573681167016	2.20054800219173e-18	4.51577483186124e-17
GCDH	-0.875214	2.2303823945961e-18	4.57348303924168e-17
ZMAT2	-0.440091	2.24818609286151e-18	4.60645221083781e-17
TXNRD2	-0.682391	2.29090255531597e-18	4.69037702621364e-17
DNMT1	0.688541658448641	2.29466478043045e-18	4.69447971708292e-17
SRPX2	1.24418346762163	2.2995641650665e-18	4.7009007717416e-17
MRPL24	-0.677504	2.356733300632e-18	4.81408306505532e-17
TMEM179B	-0.368623	2.38142747508428e-18	4.86080663071867e-17
EVC2	1.37606726790808	2.43905032387328e-18	4.97461921671268e-17
CPPED1	-0.616176	2.49958956652818e-18	5.0942016982572e-17
PPP1R32	-0.801663	2.54528230677273e-18	5.18336743144305e-17
SOX4	1.18827319874437	2.59879751713555e-18	5.28831525247598e-17
SSR4P1	-0.717283	2.62024487594281e-18	5.32789776831082e-17
AC005523.1	-1.18922	2.68988436687862e-18	5.46533735364729e-17
BARD1	0.800198520728253	2.7338805310168e-18	5.55050512677463e-17
OSER1	-0.391473	2.79519449424922e-18	5.67067648992901e-17
COX6B1	-0.774495	2.883957808539e-18	5.84187447438347e-17
RTL6	0.912886413659758	2.88193647822471e-18	5.84187447438347e-17
FBLIM1	0.949543019170987	2.89932033854674e-18	5.86854089450499e-17
DOCK10	0.950986073397662	2.94444788889948e-18	5.9553689195332e-17
MEX3B	0.958635211625222	2.9529587524894e-18	5.9680615271735e-17
MIB1	0.536039026834887	2.99917961153703e-18	6.05689086753521e-17
CDC42SE1	0.468211280114285	3.02267125559395e-18	6.09971860784937e-17
HACE1	0.67964843221463	3.03254387535147e-18	6.11501936436054e-17
FMOD	1.35288718454508	3.05918526603169e-18	6.1640851496237e-17
AC097468.3	-0.782062	3.06503573088721e-18	6.17121598365209e-17
WBP2	-0.462457	3.13893344063366e-18	6.3152407685032e-17
ALDH3A2	-0.70824	3.17063354134658e-18	6.37421493124029e-17
MARCHF1	0.786286779408671	3.18144738064756e-18	6.39114237535955e-17
CXCL8	1.71487481665922	3.21494188908737e-18	6.45357282367328e-17
NDUFS4	-0.553819	3.25257811028461e-18	6.52421715915692e-17
BCAS3	-0.51591	3.2878208123574e-18	6.58995796158542e-17
ZBTB48	-0.453062	3.36163380291681e-18	6.73285065793496e-17
MRPS18C	-0.393398	3.44576996289705e-18	6.89618939051166e-17
LINC02587	-2.67081	3.45005948757122e-18	6.89960211229787e-17
RBM4	0.44317488041307	3.5028945422469e-18	7.00002084497813e-17
AC073332.1	-0.880317	3.52068749974254e-18	7.03031524817699e-17
AL731567.1	1.71377575752612	3.5723393947375e-18	7.12812534833346e-17
PTK7	1.43816289640497	3.57514483802003e-18	7.12839558517243e-17
SIGLEC10	1.08834523588706	3.60353346204938e-18	7.17963704252196e-17
KMT2E	0.5068548914408	3.61620054018679e-18	7.19950201505644e-17
MIR4489	-1.07458	3.7547809664828e-18	7.46983176178523e-17
ETS1	0.720139787087325	3.76738852244085e-18	7.48933274550452e-17
SLC28A3	2.09790934919153	3.89552591934071e-18	7.73829992519034e-17
ZNF708	0.638122303281733	3.90897770841475e-18	7.75924809362506e-17
MINAR1	1.36578656327214	4.02482455871336e-18	7.98326642411065e-17
CRYL1	-0.789003	4.07742608610295e-18	8.08159774660554e-17
AC091271.1	-0.814338	4.08443554738258e-18	8.08948518130714e-17
C11orf71	-0.641735	4.11662047929455e-18	8.14718558607902e-17
AEBP2	0.401365757256867	4.19075424946317e-18	8.28775977423464e-17
C2orf15	1.07783762663731	4.30422831064089e-18	8.50586879626132e-17
TBILA	2.34491241253957	4.38955343113064e-18	8.66806934203594e-17
TET3	0.593106342065375	4.39387419347451e-18	8.67018870786271e-17
SNHG9	-1.05101	4.39791199412394e-18	8.67174700288928e-17
OXSM	-0.409652	4.43441738319708e-18	8.73727492963806e-17
RAP2B	0.519749624908719	4.46177256294049e-18	8.78469055201956e-17
APRT	-0.662016	4.50800548123409e-18	8.8626458275396e-17
NAA60	-0.437553	4.50659034486842e-18	8.8626458275396e-17
PAOX	-0.625523	4.59011029550692e-18	9.01742197714818e-17
MTFR1L	-0.432666	4.60079439174763e-18	9.02763519115259e-17
ZNF618	0.683539741137908	4.60207187622994e-18	9.02763519115259e-17
JAK2	0.670541048393839	4.61741452698048e-18	9.0510817210958e-17
TRAPPC6A	-0.672806	4.6253401952783e-18	9.05996570312107e-17
MAP4K5	0.456974678031962	4.6530103675879e-18	9.10748319603092e-17
STK38L	0.562924431083694	4.68820322645064e-18	9.1696446695809e-17
METTL23	-0.464804	4.71070488371449e-18	9.206910613866e-17
DENND5A	0.424612270891185	4.76717868749939e-18	9.31047085580533e-17
TBC1D17	-0.404113	4.87972400710025e-18	9.52330932321363e-17
AC093536.1	-0.847221	4.98469678449039e-18	9.71397333958573e-17
BOK-AS1	-1.661	4.98295645783845e-18	9.71397333958573e-17
PLAT	1.01640578766257	4.99696054525304e-18	9.73076970365906e-17
ADAMTS7	0.705651269826465	5.16246097078183e-18	1.00457276237561e-16
ZFX	0.532299879608086	5.17390914195222e-18	1.00606719790124e-16
ZNF439	0.9988118624063	5.28871624487976e-18	1.02764298621397e-16
TWIST1	1.22090650221561	5.37872275203653e-18	1.04437192751906e-16
MTLN	-0.720312	5.48444921941066e-18	1.06412663706269e-16
CCND2	0.859248505738383	5.48868879136964e-18	1.06417584133614e-16
HEPH	0.965599395346676	5.54598752141568e-18	1.07450489729141e-16
AF274858.1	-1.03743	5.60969386295696e-18	1.08605951235116e-16
E4F1	-0.484381	5.64026654811793e-18	1.09118721957719e-16
UROD	-0.494909	5.7201561934155e-18	1.10584163687044e-16
RAPGEF5	0.707541388385451	5.79059894664098e-18	1.11864986018394e-16
LINC01144	-0.822976	5.82091650863225e-18	1.12369362941044e-16
SLC39A6	0.590629269759981	5.87651244448689e-18	1.13360642516554e-16
VIM-AS1	1.13124986219085	5.94267659172397e-18	1.14554209130575e-16
G2E3	0.4660953030895	6.03877095985894e-18	1.16322588085364e-16
COL9A2	1.43733134374122	6.10466281342392e-18	1.17507056808069e-16
STK32A	1.6550915134512	6.14979512132416e-18	1.18290511634807e-16
TMEM51	1.05357853515943	6.29858818047939e-18	1.21065303990237e-16
MCM8-AS1	-1.34377	6.32508106578109e-18	1.21487060643326e-16
SSBP2	0.952642575816502	6.45359602661998e-18	1.23866359970309e-16
PEX14	-0.53008	6.50354797729404e-18	1.24735433834624e-16
UQCRB	-0.692052	6.54625425146517e-18	1.25464390528081e-16
YWHAZP3	1.03485537762127	6.57038060762961e-18	1.25836457290169e-16
HEMK1	-0.402619	6.58029404467765e-18	1.25935978784806e-16
FAM155A	1.31766898459667	6.77188129611417e-18	1.29509804329267e-16
TGFBRAP1	0.364261543444313	6.79951974930322e-18	1.29945295824551e-16
TP53BP1	0.679531286489277	6.91237970696566e-18	1.32007663388104e-16
AC083843.1	-1.45825	7.03684093612541e-18	1.34288476992621e-16
COL4A2	0.879946145433707	7.0682496990126e-18	1.3479152176017e-16
VWDE	2.57885503376805	7.14907250329745e-18	1.36235501565336e-16
KIF20B	0.713543780016313	7.33337907991337e-18	1.39648041851303e-16
AP006621.3	-0.821308	7.59981742844463e-18	1.44618621314765e-16
TPH1	1.27515568839095	7.6285747545508e-18	1.45005302740676e-16
ZC3HC1	-0.373375	7.6310004626058e-18	1.45005302740676e-16
AC022101.1	-1.30138	7.78285723631129e-18	1.47785720124494e-16
STPG3	-1.22449	7.83253784758311e-18	1.48623379854139e-16
DMBT1	2.4383012573093	7.86339958135921e-18	1.49061782928961e-16
MHENCR	-0.78447	7.86680845557366e-18	1.49061782928961e-16
SIRT5	-0.550278	7.94402250070085e-18	1.50418094130292e-16
FBXO30	0.507031584626314	8.02915529005493e-18	1.51922316041025e-16
ZNF185	0.700803624432484	8.05280808697509e-18	1.52261947808825e-16
SLC22A4	-1.30937	8.09118619583092e-18	1.52879327003746e-16
AC254562.2	-1.56703	8.13971574784328e-18	1.53687504268684e-16
ISG15	-1.20609	8.17211701360446e-18	1.54190233236192e-16
NUBP2	-0.43756	8.19808741802901e-18	1.54571001332301e-16
SAMD14	0.711518760234175	8.20790780756789e-18	1.54646946116053e-16
AC004816.2	-1.19159	8.26739811938495e-18	1.5565796543818e-16
ITGB1	0.711554218687072	8.32534609758025e-18	1.56638541305988e-16
GCNT1	1.18408777916101	8.49535417399932e-18	1.59724623758756e-16
CLDN2	-1.6887	8.58721389734372e-18	1.61224638981211e-16
HIGD2A	-0.576208	8.58220682666007e-18	1.61224638981211e-16
TRPV6	2.3385659183493	8.62904338131915e-18	1.61896135062866e-16
AMPH	1.32954614620192	8.69243047331346e-18	1.62970862904861e-16
AC027682.6	-0.991336	8.73610839242436e-18	1.63674822358558e-16
ATP1A1	0.676374239155507	8.84436518912787e-18	1.65586859620853e-16
AC137723.1	-1.52634	8.8550082690252e-18	1.65669944475427e-16
FARS2	-0.476339	8.91706563776113e-18	1.66714158541279e-16
SYNJ2	0.682607443871998	9.01795205340565e-18	1.68482354039065e-16
CDH23	-0.944609	9.03009139895294e-18	1.68499792876513e-16
NHP2	-0.516821	9.03150811320289e-18	1.68499792876513e-16
UNC5C	1.07527938457993	9.14698587940736e-18	1.70535076123197e-16
TOLLIP-AS1	-0.70563	9.3048130089948e-18	1.73356523178048e-16
BABAM1	-0.486662	9.3430223552524e-18	1.73947008954343e-16
EIF2B3	-0.458632	9.36072023253754e-18	1.74082399083683e-16
RUVBL2	-0.51359	9.36333527171204e-18	1.74082399083683e-16
HSPB9	-0.950931	9.40619920727527e-18	1.74694299804822e-16
PMS2P10	-1.03338	9.40933414934952e-18	1.74694299804822e-16
CD248	0.91621916457315	9.46881874468518e-18	1.75676527342324e-16
GLT8D2	1.00308441093311	9.53210642965607e-18	1.76727901013165e-16
AC069499.2	1.48617514173351	9.64862748966162e-18	1.78764092102003e-16
ARNTL2	1.02967942002927	9.6996269405279e-18	1.79584355102784e-16
ANK1	1.32974759063027	9.85943780717698e-18	1.82416680925856e-16
TSR2	-0.37472	9.89756559136729e-18	1.82995295123493e-16
AL121839.2	1.48179130757923	9.92930581838847e-18	1.8345509116909e-16
COPS6	-0.462515	9.95511161108808e-18	1.83677657078666e-16
MRPS21	-0.617273	9.95104936095658e-18	1.83677657078666e-16
ZNF860	1.6436093048017	1.01760026301194e-17	1.8762356230589e-16
GPRC5C	-0.573212	1.03253927532665e-17	1.90246608507046e-16
SH3RF1	0.773856028664605	1.0351378232334e-17	1.90593859342656e-16
COL8A1	1.20298473981343	1.03847532528829e-17	1.91076597067863e-16
KIAA1324L	1.24354521972858	1.04052077129229e-17	1.91321098842711e-16
CYP4F12	-1.04109	1.04887774504407e-17	1.92724969285523e-16
NUDT16	-0.486548	1.09468282464612e-17	2.01003040250358e-16
NEO1	0.608812327140203	1.11464924162083e-17	2.04528559813009e-16
AC011445.2	-1.41583	1.11913819089106e-17	2.05211204810504e-16
TMEM42	-0.495292	1.15019307977569e-17	2.10760843128698e-16
SDHAF1	-0.62124	1.17568830571639e-17	2.15284817462388e-16
RPL3L	-0.973152	1.1821077575583e-17	2.16311945930717e-16
GRINA	-0.621439	1.18647354365545e-17	2.16904546655526e-16
RGS1	1.26579239766006	1.18697109395357e-17	2.16904546655526e-16
XAB2	-0.428038	1.18812022108309e-17	2.16966030523095e-16
NAGS	-1.14375	1.20092418267174e-17	2.1915429821579e-16
MIR193BHG	-0.947107	1.20745758875249e-17	2.20196056724822e-16
AC012358.4	-0.762702	1.22030921800197e-17	2.22387819127759e-16
CHML	0.922938981560639	1.25909473889521e-17	2.29299531644095e-16
PSMC3	-0.423731	1.26080763065047e-17	2.29454956531058e-16
MIEN1	-0.505548	1.29112831197477e-17	2.34812967800425e-16
AL442125.1	1.03031405682402	1.29855182191135e-17	2.35978297189908e-16
SERPINE2	1.3543455303381	1.29930368143368e-17	2.35978297189908e-16
TMTC2	0.999848435550588	1.34069080636023e-17	2.43329457159791e-16
RASAL1	1.81977132330064	1.34920987636383e-17	2.44709274994305e-16
AP002748.4	-0.709435	1.37353710245984e-17	2.48952434225884e-16
AC233723.1	-1.21069	1.38707161460098e-17	2.51064664180454e-16
ENDOG	-0.659246	1.38626891596359e-17	2.51064664180454e-16
SLC41A1	0.864468390812963	1.3920034315629e-17	2.51786636963864e-16
HAS2	1.80170919371588	1.39706341684096e-17	2.52530799612864e-16
NIT2	-0.495821	1.45499765880094e-17	2.62824949219671e-16
SNORD3H	-2.10691	1.471196195543e-17	2.65571305129189e-16
CYCSP34	1.25247221130164	1.47336830586484e-17	2.65756795419162e-16
HOXD1	2.28746313903257	1.4742146004037e-17	2.65756795419162e-16
PDE4A	0.955990356283195	1.48330857202237e-17	2.67215737218983e-16
NDUFA13	-0.818096	1.49115382232517e-17	2.68447907946308e-16
SLC44A2	0.750479609460954	1.49835461649549e-17	2.69562476760085e-16
AC015982.2	-0.753317	1.51304516248255e-17	2.71839029259483e-16
ATP5PO	-0.606653	1.51261331438021e-17	2.71839029259483e-16
ANXA5	0.694191722078117	1.54302194346746e-17	2.77038331181534e-16
AL163636.1	-1.37278	1.55850252649984e-17	2.79629707342021e-16
RPS26	-0.663954	1.62947962870436e-17	2.92168214420074e-16
TMEM160	-0.775486	1.63715422104557e-17	2.93347271097146e-16
ZNF365	1.67774397438048	1.64643030678293e-17	2.94811511270897e-16
BRWD1-AS2	-0.836804	1.66675072180727e-17	2.98250072190418e-16
PHF7	-0.557708	1.67820926145233e-17	3.0009933598295e-16
RPS20	-0.770886	1.69456281019107e-17	3.02820869521293e-16
NDUFA6	-0.500356	1.75109307868955e-17	3.12713598761563e-16
STKLD1	-0.647427	1.77168440933872e-17	3.16179347329714e-16
FRMD6	0.890332498881033	1.78449904736805e-17	3.1825354419928e-16
PRTG	1.52860591099608	1.78895540133652e-17	3.188353224625e-16
PROSER3	0.614322394675225	1.80949862840898e-17	3.22281483530773e-16
AC012313.9	-0.908831	1.81965714796193e-17	3.23874710241918e-16
AL121845.4	-1.31109	1.87695932605725e-17	3.3385116646953e-16
ZNF610	1.31116556337943	1.8795639648459e-17	3.34091869064287e-16
FAM207A	-0.59931	1.88932507776762e-17	3.35430404008386e-16
WDFY4	1.0609609189692	1.88960719015886e-17	3.35430404008386e-16
GPANK1	-0.549802	1.93721598609565e-17	3.43653105626457e-16
ACOT8	-0.483034	1.94526295429055e-17	3.44851463171641e-16
ITGA11	1.05302165278752	1.94672014213709e-17	3.44880785366795e-16
DAD1	-0.414179	1.95210563326256e-17	3.45605545071909e-16
PTPRC	1.09384436567053	1.99479930911897e-17	3.52930099104429e-16
COX7C	-0.526397	1.99657730728173e-17	3.53010734766938e-16
ANK3	1.31132031006698	2.0062380522298e-17	3.54484073583264e-16
CHRNA7	2.17011234022366	2.02511569022836e-17	3.57582927894951e-16
AC012184.3	-0.766956	2.05866394952417e-17	3.63145439590544e-16
RPL36AL	-0.543939	2.05933851052544e-17	3.63145439590544e-16
ZNF511	-0.541012	2.08620537155999e-17	3.67640336699067e-16
WTIP	1.0299159851546	2.10260198668023e-17	3.70285407918131e-16
TRAPPC13P1	-1.97124	2.12750381171971e-17	3.74423841564224e-16
SIX2	2.1286349258631	2.13809830481577e-17	3.76040504229061e-16
EIF4G2	0.356150636199981	2.13972935060031e-17	3.76079619501825e-16
TSPYL5	1.19891718916462	2.17527498202942e-17	3.81835170346165e-16
TTC38	-0.668405	2.17533633267105e-17	3.81835170346165e-16
VAMP5	-0.722164	2.20547781719117e-17	3.86871529325688e-16
SENP1	0.388153339240835	2.21027874207776e-17	3.87459106080052e-16
GGH	-1.05489	2.22135978855846e-17	3.89082479404473e-16
SAMSN1	1.01713	2.22245404559076e-17	3.89082479404473e-16
SOCS3	1.30513654624002	2.22762223350624e-17	3.89731706357468e-16
RPUSD3	-0.437152	2.26641380153653e-17	3.96258779786656e-16
ARF4-AS1	-1.01851	2.28420587417065e-17	3.99108170344294e-16
NDUFV3	-0.470008	2.29503169140923e-17	4.00594531824568e-16
ZEB2	0.86184926066139	2.29571366278968e-17	4.00594531824568e-16
SIAH2	-0.642559	2.3423121034294e-17	4.08458840871052e-16
TMEM43	0.429574689385271	2.40240403699548e-17	4.1866437976309e-16
FBXO24	-0.644433	2.43998675337162e-17	4.24813832437116e-16
SCUBE3	0.894542078352584	2.44087354467951e-17	4.24813832437116e-16
MRPL11	-0.48677	2.50095418211496e-17	4.3498680621567e-16
ATP5F1E	-0.664526	2.50874392554919e-17	4.36057586746825e-16
MTHFD1	-0.920502	2.51081780473932e-17	4.36134116791999e-16
PYURF	-0.650072	2.53909174643214e-17	4.40758591978187e-16
TMEM156	1.54266284229644	2.57315080580745e-17	4.4638063816405e-16
AC013275.1	1.64648616347943	2.57713473429994e-17	4.46781448937272e-16
ABHD3	0.592981790092383	2.59307368902685e-17	4.49252961386366e-16
BCAP31	-0.596746	2.62397007006702e-17	4.54310978797985e-16
TNFAIP8	0.808641606939028	2.64180992598465e-17	4.57103314348271e-16
CSGALNACT2	0.447526066652178	2.6538411820879e-17	4.58887641705846e-16
POLR2E	-0.425952	2.73038828305148e-17	4.71818164277724e-16
GPR20	1.57809790948296	2.77326928247129e-17	4.7891813262237e-16
VANGL1	0.501651288364187	2.80693931147363e-17	4.84419300179204e-16
LIMCH1	1.05730025551723	2.8169707386517e-17	4.8583646499046e-16
SEMA4D	0.868797800342944	2.82264190013539e-17	4.86500280502353e-16
NEXN	0.990804811982227	2.85720245823565e-17	4.92139298257905e-16
CXCR4	0.875326214816544	2.87538764076469e-17	4.94952283901585e-16
RAB9B	1.15538448095959	2.88671499288029e-17	4.96581938659266e-16
RNF24	0.685258473070416	2.9649634338342e-17	5.09714061535772e-16
NMNAT2	1.35827301181392	3.01077163460113e-17	5.1725599163823e-16
AC002451.1	-1.04247	3.0460541877222e-17	5.22981059188471e-16
PSMA2	-0.577459	3.06890769790356e-17	5.26566180710985e-16
AMACR	-1.19903	3.11026685562562e-17	5.32977564258619e-16
OLFML2B	1.05511230608815	3.10856794106691e-17	5.32977564258619e-16
SYNGAP1	0.644877262631587	3.13159665449815e-17	5.36288437984552e-16
ZNF688	-0.549214	3.1965047517572e-17	5.47053101682139e-16
ZNF280B	1.58950170163118	3.2064974211532e-17	5.48411711402615e-16
MNDA	0.987305172960482	3.2214245241269e-17	5.50611984283866e-16
NCOA7	0.843066365247532	3.23559979853266e-17	5.5268101996945e-16
RGS2	1.25145801673884	3.24087091630997e-17	5.53227440688258e-16
LETM2	0.959091951632449	3.28442803076687e-17	5.60304533964306e-16
AC145098.1	1.09385663159436	3.33342627949107e-17	5.68300222285138e-16
MON1A	-0.47717	3.40033395887775e-17	5.79337051908859e-16
AC023043.1	-0.751272	3.43840620384029e-17	5.85450056314593e-16
PPP2R3A	0.915400837095692	3.47330775065326e-17	5.91015744594906e-16
LINC00910	-0.682242	3.48382461821537e-17	5.92427704822381e-16
TNNC2	-1.01284	3.50208924008773e-17	5.95154541896004e-16
CLIC5	1.23102768471369	3.53788346982027e-17	6.00855043748484e-16
THYN1	-0.466164	3.551789695481e-17	6.02833320342986e-16
BRD3	0.56491316315822	3.72090534004126e-17	6.30380225143315e-16
FAM87A	1.97352837681325	3.72000856611117e-17	6.30380225143315e-16
H2AJ	-0.778655	3.72117475026543e-17	6.30380225143315e-16
KEAP1	-0.388013	3.84900457956669e-17	6.51621586970649e-16
UGT1A10	3.07056226993674	3.87528429594006e-17	6.55654880437311e-16
HIBADH	-0.698911	3.97666353315573e-17	6.72381019684558e-16
WIPI2	-0.36702	4.04152185211765e-17	6.82914875998968e-16
VPS37D	-0.790273	4.08299727463628e-17	6.89486788350661e-16
GPR84	1.51263170958168	4.08604213868521e-17	6.8956481048431e-16
USP37	0.737783486669714	4.09176422980851e-17	6.90094260312239e-16
RSAD1	-0.441306	4.10517737093829e-17	6.91919352584031e-16
ZNF587	0.548320799732898	4.17369517408255e-17	7.03024061562498e-16
HINT1	-0.488303	4.19184016797914e-17	7.05635238365115e-16
SH2D3A	1.16444594649325	4.33592243746559e-17	7.2942947218309e-16
SMIM2-AS1	-1.10966	4.35285704397996e-17	7.3181723778449e-16
TAF6L	-0.377395	4.42609036938704e-17	7.43661174838862e-16
SNAI1	1.06193977482612	4.43683803089337e-17	7.44998124206233e-16
EOGT	0.462135845110099	4.4560462215235e-17	7.47753123961247e-16
SOX11	2.13756487417238	4.56462475088137e-17	7.6549215828537e-16
DCLK2	0.865860113044333	4.72321947178153e-17	7.91591421579555e-16
IFT80	0.705084593609016	4.76037602839188e-17	7.97318188243453e-16
FREM1	2.00755235372182	4.7883281156871e-17	8.01497078574384e-16
EMC4	-0.31229	4.91137292470006e-17	8.21577909421318e-16
LINC01094	1.14205688634915	5.04038187263041e-17	8.42630652695597e-16
AC135048.1	-1.02101	5.11067182163494e-17	8.53312797335895e-16
MPZL1	0.537613348390157	5.10941130488804e-17	8.53312797335895e-16
DHRS11	-0.531689	5.14266497869081e-17	8.58117935006795e-16
VGLL4	0.690397487327884	5.1715733165116e-17	8.62402650869624e-16
KCND1	0.833410152124656	5.1936623853641e-17	8.65545557830529e-16
LINC02447	-0.875425	5.20297772557842e-17	8.66557076216423e-16
MRPS34	-0.549054	5.27338905226346e-17	8.7773653938485e-16
ECHS1	-0.733544	5.33753434691637e-17	8.87859763202325e-16
HACL1	-0.57741	5.39788671756515e-17	8.97339847979791e-16
DNAJA4	1.17564906302482	5.47741489673104e-17	9.09993919806629e-16
STON1	1.0374616909491	5.48770798795175e-17	9.1113698919363e-16
GLYATL1P4	-2.09872	5.50287503687643e-17	9.13087369387986e-16
LRRC3-DT	-1.23657	5.52568198071756e-17	9.16302220628554e-16
ATN1	0.46063188775766	5.53150674337971e-17	9.1669874012881e-16
CD2BP2-DT	-0.700661	5.61527433776138e-17	9.30003686535691e-16
GNPTG	-0.479563	5.69891829870446e-17	9.43271672280296e-16
BIRC3	1.17755619154899	5.78148556660874e-17	9.55752951438515e-16
IGSF23	-1.37717	5.77835564530477e-17	9.55752951438515e-16
HEYL	1.04432066067244	5.81567241046963e-17	9.60809542170285e-16
SORD	-0.946389	5.97644923352595e-17	9.86760925396882e-16
CA14	-1.27443	5.98291884309906e-17	9.87218586360066e-16
QTRT1	-0.524358	5.98981251940914e-17	9.87745612372979e-16
IGF2BP3	1.95046727299645	6.02238962893563e-17	9.92504680946441e-16
IL6R-AS1	-0.742296	6.0278586986552e-17	9.92793161855007e-16
MYRF	0.860043273807398	6.07507538511579e-17	9.99952913882992e-16
COX4I1	-0.653905	6.13802445775771e-17	1.00969178664951e-15
CFAP300	1.27936605612615	6.21991380723241e-17	1.02253238193036e-15
CNOT6	0.465560882262515	6.25127181961351e-17	1.02705510793872e-15
AC090579.1	-0.943457	6.40099866028044e-17	1.05100776280546e-15
AC231981.1	-1.07079	6.48363055271458e-17	1.06392113396665e-15
HHLA3	-0.727302	6.4913506666577e-17	1.06453366153825e-15
CCDC136	1.13273183680369	6.50600544972287e-17	1.06628197358319e-15
AMIGO2	1.06183553291016	6.5158084352622e-17	1.06723345769712e-15
CCN3	1.06188707960769	6.53221197368131e-17	1.06926422607813e-15
CIP2A	0.992520274316533	6.63480887332371e-17	1.08539293688723e-15
BTD	-0.669673	6.70130926857966e-17	1.0956004583744e-15
LINC01780	-1.29244	6.86014138219424e-17	1.12088160723269e-15
E2F3	0.648709450504841	6.87841792152205e-17	1.12318043834126e-15
FAM166B	-0.909739	7.0388819157734e-17	1.14868013072933e-15
TECRP1	-0.85044	7.04782873229033e-17	1.14943757785392e-15
MAML1	0.404683132079544	7.07026523453877e-17	1.15239280361243e-15
MACC1	1.79854317311844	7.09199079940248e-17	1.15522861722055e-15
SCAANT1	-1.11029	7.11540659196587e-17	1.15833612922137e-15
CHST1	1.07516849599755	7.13097187442143e-17	1.1601626270768e-15
NFATC2	0.758763238117511	7.16724858090768e-17	1.16535446171177e-15
CDK5RAP3	-0.504693	7.34923733932996e-17	1.19421751969222e-15
ASPDH	-1.36831	7.39594644728585e-17	1.20107651003429e-15
TMX2P1	0.729486638911962	7.45951257558594e-17	1.21066301971425e-15
C12orf75	1.38306259309305	7.48253037655348e-17	1.21304787378134e-15
TERB2	-2.03764	7.48329405992159e-17	1.21304787378134e-15
LAMA4	0.737865253310329	7.50180297032671e-17	1.21531028945256e-15
MRPS18B	-0.498307	7.52469770886104e-17	1.21828004506472e-15
TMEM126A	-0.415291	7.54524711540177e-17	1.2208667120424e-15
PSMG4	-0.554683	7.63487051892118e-17	1.23462006731773e-15
ZNHIT2	-0.549067	7.72333760636748e-17	1.24816989960532e-15
GPATCH3	-0.457295	7.88111635875551e-17	1.27289803113161e-15
KCNC4	0.782495380451133	7.93955983240724e-17	1.28156208225882e-15
ABALON	0.931764562780449	7.95091952060223e-17	1.28201268759516e-15
CR2	2.15492145372068	7.95195524255591e-17	1.28201268759516e-15
CDH3	1.48898365019988	8.04068647788164e-17	1.29553559195223e-15
HAVCR1	2.23624011131092	8.1163590371824e-17	1.30693940636125e-15
PIK3CG	1.01401936927831	8.45886226169333e-17	1.36127007029951e-15
PLCXD2	-0.934816	8.59051378609785e-17	1.38162371723639e-15
CDKN2AIPNL	-0.62039	8.67245304875328e-17	1.39396238106933e-15
AC009159.3	-0.915745	8.71212203668208e-17	1.39949599359409e-15
ENY2	-0.56437	8.80277793416146e-17	1.41320845030813e-15
AL512408.1	-0.860079	8.82008602508192e-17	1.41513615803868e-15
DCAF16	0.572680004694449	8.84625533305291e-17	1.4184824317228e-15
ARFGAP2	-0.325502	8.99384001228137e-17	1.44128175658996e-15
AC053503.4	-0.973115	9.0057568403299e-17	1.44232571159645e-15
HMGCL	-0.749885	9.02293780328384e-17	1.4442109920388e-15
HYKK	-0.482099	9.35072453892571e-17	1.49577977076236e-15
PKIA	1.64206863715706	9.470935009783e-17	1.51410193348016e-15
ME2	0.494507587690117	9.5654516833188e-17	1.52829700204216e-15
IMPG1	1.14746986111588	9.84139303730012e-17	1.57144444563301e-15
OVOL2	2.17399656984836	9.90656156623617e-17	1.58090484575836e-15
HPD	-1.60623	9.96629045787515e-17	1.58948639572492e-15
CEP295	0.549841634664593	9.97621831865484e-17	1.58970130692415e-15
NDUFA9	-0.479869	9.97954674659105e-17	1.58970130692415e-15
LINC01186	-1.51561	1.00207655177071e-16	1.59531543107778e-15
MRPS11	-0.37483	1.00661120006006e-16	1.60157960781904e-15
RAB3D	1.24058535725478	1.01479660240358e-16	1.61364143484043e-15
CLIP3	0.837225046178132	1.02260663552741e-16	1.6250923782923e-15
AF131215.6	1.11949895732883	1.02682146091854e-16	1.63081971229049e-15
RABGGTA	-0.374955	1.02994977492e-16	1.63481564154662e-15
CHCHD10	-0.809383	1.03943287183193e-16	1.64873391153099e-15
FIP1L1	0.329835807009833	1.03995351974612e-16	1.64873391153099e-15
ABHD10	-0.394544	1.05307701107844e-16	1.66854896390339e-15
EIF3K	-0.570879	1.05565596468262e-16	1.67164311655377e-15
HELB	0.518024430443878	1.08661633287378e-16	1.71964925044838e-15
NXNL2	1.76081737722656	1.09031419258905e-16	1.72447916550607e-15
ISLR	1.57327120430313	1.09164633911564e-16	1.72556388168794e-15
HYAL1	-0.741773	1.09520491934464e-16	1.73016455246527e-15
FAM153B	2.00326092145187	1.10719082430811e-16	1.74806508736711e-15
AL117382.2	-1.4037	1.12327812708183e-16	1.77241604236588e-15
AC010531.1	-1.23988	1.14788051247014e-16	1.81016620921015e-15
GLI1	1.09212569834747	1.16611346372506e-16	1.8378333680361e-15
TMEM177	-0.483896	1.17080867458108e-16	1.84414454241685e-15
HEXIM2	-0.5145	1.18905319897619e-16	1.8717772586242e-15
AL121655.1	-0.976549	1.19775285167592e-16	1.88365430121147e-15
HAUS6	0.514210908373985	1.19800921546823e-16	1.88365430121147e-15
GPM6B	0.849334524398746	1.20689231349247e-16	1.89650447237327e-15
RP11-321A17.6	-0.868767	1.26930203031243e-16	1.99340150619301e-15
JRKL	0.564563262212308	1.27203654579897e-16	1.99652155789188e-15
AC012603.1	-0.823951	1.28114975507774e-16	2.00755825073702e-15
C3orf80	1.35351166914094	1.28059564292177e-16	2.00755825073702e-15
IL6	1.6666745171957	1.28132416632553e-16	2.00755825073702e-15
CMC1	-0.406451	1.29123350073494e-16	2.02189747815962e-15
DYNLL2	-0.371559	1.29229256300389e-16	2.02236968622966e-15
KLHDC9	-0.908883	1.2986963476444e-16	2.03120064964325e-15
ZIK1	1.13313479534977	1.30870540471543e-16	2.04565672687896e-15
AC105942.1	-0.845473	1.32220918751167e-16	2.06555534746557e-15
TTC1	-0.41677	1.32565017412135e-16	2.06971978647321e-15
CALHM2	0.699666600829325	1.33657513702049e-16	2.08555716003349e-15
SUSD6	0.514110230998765	1.35763851233357e-16	2.11718650714261e-15
LGI3	-2.08563	1.39374696898133e-16	2.17222747097861e-15
TMEM159	1.02492874012619	1.41815482623126e-16	2.20897885360106e-15
MTMR14	-0.326384	1.4246350169023e-16	2.21777875692465e-15
LINC01816	-0.86994	1.43186503162747e-16	2.22773500083859e-15
CADM1	-0.757386	1.48991876259063e-16	2.31567999014918e-15
YWHAZP2	1.01189867129573	1.49012593567919e-16	2.31567999014918e-15
PDE1A	1.08322923766343	1.49243848175271e-16	2.31792452506305e-15
DCAF8	-0.391744	1.49628720134608e-16	2.32255091288009e-15
ZDHHC20	0.514334378450315	1.50198658450475e-16	2.33004287234793e-15
MSRB1	-0.604608	1.51334883446541e-16	2.34630587587442e-15
SLC27A5	-1.29137	1.51707810900974e-16	2.35072265550447e-15
TPRG1-AS1	-1.29955	1.53225561912568e-16	2.37286313917735e-15
AL031847.1	-0.981778	1.55003068634778e-16	2.39899821820945e-15
PRELID3A	1.1632848666434	1.5848379387368e-16	2.45144862621061e-15
AL355353.2	-0.991244	1.59174693403045e-16	2.46070988099276e-15
TBC1D12	0.438900562389372	1.59664367976938e-16	2.46685144458814e-15
QPRT	-0.680774	1.59883318302622e-16	2.46880557087531e-15
LRFN4	1.15654463875331	1.610291100677e-16	2.48506079802743e-15
GPRIN2	2.53575484929278	1.61330889356687e-16	2.48827965571625e-15
LENG1	-0.497712	1.61635626831505e-16	2.49017675369999e-15
NOSIP	-0.603045	1.6164043427081e-16	2.49017675369999e-15
AC004012.1	-1.3289	1.62194472385369e-16	2.49727106328984e-15
MLLT3	1.12736967860293	1.64910264957657e-16	2.5376220483225e-15
PLK3	0.821270963991596	1.65839976622848e-16	2.55045835015945e-15
DAB2	0.890416512087032	1.67291089261768e-16	2.57129389816389e-15
LPAR6	0.618264452654014	1.68303519297459e-16	2.58536671933461e-15
CCR4	1.25715730783621	1.6851542189112e-16	2.58713325684251e-15
ARAP3	0.62106765606439	1.7006011444024e-16	2.60934766398018e-15
ZNF608	0.726537010186351	1.70359792341273e-16	2.61244442040627e-15
AC010336.2	-1.26288	1.71860374387191e-16	2.63394275280667e-15
C11orf1	-0.660587	1.73747055001807e-16	2.66133039267829e-15
TMEM100	-1.62493	1.74482576094681e-16	2.67106411500905e-15
EIF4EBP3	-0.724997	1.7491261461894e-16	2.67611288544209e-15
TMEM199	-0.405805	1.80273206801045e-16	2.75654872575848e-15
C18orf54	0.867963025133175	1.83455599921484e-16	2.80360481208e-15
AC114271.1	-0.647354	1.83922872922337e-16	2.80913779249459e-15
FMNL1	0.821347218923497	1.84434940980621e-16	2.81534823001751e-15
ACSL6	-1.45045	1.85616329563465e-16	2.83176272382023e-15
ADD2	1.17945317117269	1.85775113066072e-16	2.83256651549857e-15
ACER1	-2.14122	1.8642971146615e-16	2.83930429932874e-15
C1orf116	1.74281734960448	1.86399266439033e-16	2.83930429932874e-15
USP12-AS2	-1.25104	1.87707397663666e-16	2.85713346797295e-15
TASOR2	0.485360400246935	1.90000994399247e-16	2.89039689371572e-15
RASGEF1A	1.66633893213103	1.90330070538911e-16	2.89375411346688e-15
ACTN2	-2.02265	1.91525755736546e-16	2.9102758262119e-15
AC132938.4	-0.670918	1.91818711780518e-16	2.91225141598451e-15
C15orf39	0.62881116168374	1.91873932156594e-16	2.91225141598451e-15
QTRT2	0.350434172658271	1.95613035412473e-16	2.96731637468308e-15
SLC16A11	-1.41786	1.95986692221963e-16	2.97129625720725e-15
SLC37A1	0.687515128372249	2.00744672645929e-16	3.04170333161238e-15
SIAH2-AS1	-1.10607	2.0102768996741e-16	3.04426390626767e-15
AC026356.1	0.974899649143965	2.02290403115111e-16	3.06164919635331e-15
BANK1	1.50921545477044	2.0650740007884e-16	3.12370230442202e-15
MXRA8	1.03175165735519	2.13125007194038e-16	3.2219770340127e-15
MRPL16	-0.354101	2.15857961182064e-16	3.26144643329866e-15
BTN2A1	0.423686573022536	2.21250457077606e-16	3.34103207186535e-15
NCKAP1	0.409325510563191	2.23355171317506e-16	3.36900359538687e-15
ZNRF1	-0.458435	2.23230148886482e-16	3.36900359538687e-15
TACSTD2	1.76555957328382	2.23994642851479e-16	3.37674137484404e-15
ATP5MF	-0.606545	2.25831818399751e-16	3.40251573794388e-15
PXMP2	-0.802656	2.29614867046459e-16	3.45756216604984e-15
CYHR1	-0.585991	2.32408659830747e-16	3.49765862466814e-15
LY75	0.88905083715105	2.34039851956642e-16	3.52022308030333e-15
UBA52	-0.580987	2.36701017203639e-16	3.55824535884163e-15
CTC-251I16.1	1.27265549044698	2.37039701231715e-16	3.56133142570868e-15
RPSAP47	-1.2481	2.37363132389517e-16	3.56418498792762e-15
NBEA	1.15916997529496	2.44209057231081e-16	3.66492041031782e-15
AC108488.1	-0.735133	2.45253475338312e-16	3.67852656437205e-15
MRPL22	-0.44632	2.46746063340704e-16	3.69883570975301e-15
SUOX	-0.544936	2.50373990099915e-16	3.75111379780445e-15
EPB41L3	0.97661489550877	2.5184292443427e-16	3.77100527007635e-15
PTPN2	0.455865164689053	2.52753356219592e-16	3.7825163140979e-15
HMGXB4	0.422858329066489	2.53701002430802e-16	3.79457107165128e-15
COPS7A	-0.316092	2.56173117179736e-16	3.82940083004736e-15
AP1G2	0.791388156849028	2.56472331264116e-16	3.83172820374335e-15
SLC47A1	-0.938631	2.58283236758112e-16	3.856625198528e-15
PAPLN	1.3954653212361	2.61617400812361e-16	3.90204545636225e-15
TMC5	1.98047997865092	2.61506463737429e-16	3.90204545636225e-15
IL1RL1	1.82279349737475	2.63218708947148e-16	3.92373706949802e-15
HACD4	0.776356167388839	2.72000301165319e-16	4.05237948689269e-15
ZNF576	-0.400347	2.73428793170188e-16	4.0713898048286e-15
AC116351.1	1.89915561229614	2.79648044899005e-16	4.16167419326289e-15
ZNF775	-0.756562	2.80133366068059e-16	4.16657415447635e-15
GFRA3	2.07280868944615	2.80782990540408e-16	4.17391106984844e-15
RTP3	-1.4355	2.81161369803657e-16	4.17720993378855e-15
NSDHL	-0.591571	2.83832162943983e-16	4.21454454186788e-15
CINP	-0.450325	2.84292589904459e-16	4.21903477780391e-15
CLEC7A	0.968198292482442	2.88638210683671e-16	4.2811460826848e-15
TMEM51-AS1	1.63466604041148	2.91143059418715e-16	4.31590083307098e-15
CCDC106	-0.648072	2.91496160561257e-16	4.31873723344308e-15
SLC25A38	-0.451461	2.91910287379028e-16	4.32247412781214e-15
ZNF624	0.5918485080253	2.92458689798786e-16	4.3281940688736e-15
DECR1	-0.663498	3.09062150268445e-16	4.57138021488473e-15
CERKL	0.784410566334038	3.09999309621162e-16	4.58270297246167e-15
C4orf46	0.598118253988836	3.117023812352e-16	4.605329371454e-15
HIPK1-AS1	-0.893474	3.13474076528963e-16	4.62894407918709e-15
AL023583.1	-1.46619	3.15817898246338e-16	4.65582896045319e-15
FILIP1L	0.850439925979346	3.15496525905532e-16	4.65582896045319e-15
MCAT	-0.519216	3.15796578823574e-16	4.65582896045319e-15
FRMD4A	0.684701449498564	3.20606262420945e-16	4.72120573310225e-15
PCK2	-0.948874	3.20476094663138e-16	4.72120573310225e-15
URB1-AS1	-0.634144	3.21167008178035e-16	4.72685600018588e-15
MXRA5Y	2.16043010597242	3.22839395312671e-16	4.74885188763509e-15
CTU2	-0.468196	3.23158343738295e-16	4.75092591471641e-15
AC008035.1	-1.09325	3.30786660104868e-16	4.86039749668672e-15
DACT1	1.08868277223684	3.34437074944772e-16	4.91133169795134e-15
COPRS	-0.498239	3.37004104486534e-16	4.9463087309409e-15
ATP6V0E1	-0.479551	3.40108581521675e-16	4.98913126893719e-15
NOP10	-0.483612	3.42526094218306e-16	5.02183507053286e-15
DNAJC10	0.468288138470235	3.43337274627981e-16	5.03096518003174e-15
PCDH7	1.41227524987169	3.47408354727445e-16	5.08782679896508e-15
DOCK2	0.934618163234962	3.50927343286468e-16	5.13654507185423e-15
ARHGEF3	0.814749661069469	3.51504916355934e-16	5.14217986677849e-15
SERPINH1	0.717233226906177	3.53228566283138e-16	5.1645653135965e-15
ABCG2	-1.17237	3.55855745244765e-16	5.20012954928557e-15
SEMA5B	0.900817935988015	3.56438247340841e-16	5.205792301699e-15
ZNF888	1.43112666456535	3.56921187791626e-16	5.20999555585611e-15
GNPTAB	0.460496161491433	3.65505239546243e-16	5.33238190459322e-15
ZDHHC21	0.558281812064612	3.75721189647644e-16	5.47543903996332e-15
ZNF691	-0.440885	3.75698924695914e-16	5.47543903996332e-15
DCLRE1B	0.487170040033052	3.76853488251821e-16	5.48894404219702e-15
AP003119.2	-1.11909	3.82951519951344e-16	5.57472174463522e-15
ZNF622	-0.445436	3.84078866169961e-16	5.58808586866791e-15
CTNNBIP1	-0.449067	3.85854878963362e-16	5.61086795128749e-15
STK24	0.615488770665885	3.93599140464008e-16	5.72036464458796e-15
TBL3	-0.430678	3.99568782667843e-16	5.80396483115674e-15
GCSAM	1.10868694858455	4.02028858964716e-16	5.83652336957041e-15
LPCAT4	0.785451895951258	4.02382321344462e-16	5.83848000829046e-15
RCSD1	0.760966672640228	4.02806944371473e-16	5.84146648605626e-15
COX8A	-0.48884	4.09034051172774e-16	5.92855108480495e-15
ALKBH4	-0.388015	4.13342012976982e-16	5.98774013155696e-15
AC079921.1	0.996525690534359	4.15809612203314e-16	6.01695665398595e-15
NPFFR1	1.7764894623823	4.15774884417559e-16	6.01695665398595e-15
FBLN2	1.34512080457884	4.20787220648763e-16	6.08239156301066e-15
VIM	0.680945992006224	4.20603975613126e-16	6.08239156301066e-15
EPHX4	1.21984826166287	4.2678574197348e-16	6.1657606813896e-15
FZD7	1.1429514170442	4.29111732286432e-16	6.19601137294925e-15
SNHG25	-1.19748	4.32379520190531e-16	6.23982077299828e-15
PRAP1	-1.16126	4.36038736819069e-16	6.28922863079174e-15
GFPT1	0.446114955201759	4.39658796402087e-16	6.33801865353289e-15
AQP9	-1.4024	4.40007419715002e-16	6.33962120429095e-15
ESRP1	2.57917104824669	4.44618083602282e-16	6.4025963301045e-15
RPL21P28	-1.03805	4.46156060865668e-16	6.42128006091191e-15
PCDHB10	1.16327776292775	4.48833355147939e-16	6.45633238994594e-15
CAND1	0.319563951655159	4.54487847219171e-16	6.53414999733842e-15
VANGL2	1.60582013685497	4.56654330915016e-16	6.5617639003063e-15
ADIG	-2.04897	4.59517123094925e-16	6.59934811855208e-15
PIK3C2A	0.452235877703557	4.6048362598224e-16	6.60967303573862e-15
AC109322.1	-0.947576	4.60883675811349e-16	6.6118604926445e-15
SH3PXD2B	0.675829190063403	4.75850910875393e-16	6.82291494014567e-15
HTR2B	-1.49017	4.79861426925567e-16	6.87672591307504e-15
LHFPL2	0.855600090345777	4.90408365438607e-16	7.02410007536477e-15
IFI27	-1.63796	4.98144520642611e-16	7.1310790413493e-15
PRKAR2B	1.32956349227898	4.98421916221801e-16	7.13122632330635e-15
ARHGAP6	0.764389784793149	4.998515991953e-16	7.14785109550943e-15
IER3	1.05999431373857	5.06321743097257e-16	7.23649780364591e-15
LOXL3	0.618665025522173	5.16132434531545e-16	7.3727681846566e-15
MAK	0.787073525467149	5.1866939921837e-16	7.40504578627382e-15
RPARP-AS1	-0.605362	5.26435739969778e-16	7.51190881117751e-15
NIBAN2	0.775663485727244	5.3185896334125e-16	7.58524070688285e-15
MOCS2	-0.503318	5.3645740791514e-16	7.64673778778345e-15
LINC00920	0.938313988905139	5.45197761103802e-16	7.76717706827605e-15
ZNF738	1.03850432312976	5.46049107167987e-16	7.77515683369116e-15
JCAD	0.862888107182626	5.55683295516096e-16	7.90390656563066e-15
PCTP	-0.587852	5.55498906277415e-16	7.90390656563066e-15
AC080038.4	1.7491199609695	5.57258991346454e-16	7.92209826995082e-15
PLAGL1	1.13452433229215	5.57599384201136e-16	7.9227186585428e-15
DRP2	1.67548567183766	5.58927622467654e-16	7.93736684289437e-15
CZIB	-0.398665	5.62777799634182e-16	7.98779462766263e-15
NHS	1.02339617938051	5.64688133734369e-16	8.01065026272061e-15
GLIPR2	0.836992039716864	5.69743213160256e-16	8.07806920071827e-15
ATP11A	0.63903947105049	5.70257757779208e-16	8.08107304521725e-15
PSME1	-0.453921	5.80927553410522e-16	8.22790653631518e-15
ERI3	-0.412758	5.8529206322341e-16	8.2853274146016e-15
RPA3	-0.547723	5.97323213837972e-16	8.45115800903347e-15
AP000648.4	0.704696992933889	6.02756198488589e-16	8.52350899748324e-15
COX14	-0.52365	6.04831357690132e-16	8.54832588015413e-15
PHTF2	0.468183777034883	6.07617760783348e-16	8.58316348010255e-15
TIMM17A	-0.516714	6.14146317616805e-16	8.67079766670199e-15
NPRL2	-0.395475	6.16763320456921e-16	8.70314330314951e-15
GLYCTK	-0.763612	6.23910265290445e-16	8.79934298083693e-15
PRDM1	0.782518438104574	6.25004515271962e-16	8.81012172583466e-15
RCOR2	1.55837143264197	6.31763628981139e-16	8.90069940186726e-15
AC092134.1	-0.897211	6.32852285101771e-16	8.91133455044678e-15
SLC7A7	0.868678159523636	6.40755636676757e-16	9.01786715234373e-15
PFDN5	-0.500579	6.41910266541458e-16	9.02935737414322e-15
MCTP2	1.37148921569649	6.45619731044508e-16	9.07675385962416e-15
CCM2	-0.493918	6.65565932628368e-16	9.3522522470064e-15
DSCAML1	1.73971691243484	6.72345118684785e-16	9.442540756784e-15
COL14A1	1.28073594720362	6.77096769775656e-16	9.50427421633568e-15
AC010491.1	-0.86354	6.7982789306531e-16	9.53759594800717e-15
SLC36A1	0.581659906920799	6.87943986058798e-16	9.64132731747916e-15
ZDHHC7	0.483477553828617	6.87738390899302e-16	9.64132731747916e-15
STK4	0.33017471632105	6.90086535900681e-16	9.66628034390156e-15
TCERG1	0.424824764058281	6.93182509736129e-16	9.7045551363058e-15
AC091057.1	0.916887282722077	6.96685076954596e-16	9.74462264366617e-15
CBLN4	-2.13631	6.96774463508829e-16	9.74462264366617e-15
AC104785.1	-1.03985	6.98108602676668e-16	9.75816935825219e-15
AL359232.1	-0.981256	7.00423248326154e-16	9.78540025317198e-15
CXCL1	1.86228095498053	7.04543509732812e-16	9.83781517931308e-15
POLD2	-0.495359	7.08352325990688e-16	9.88582875028719e-15
LRRC15	1.73433366227014	7.20465771072161e-16	1.00496317429909e-14
SEMA4B	0.628722656802855	7.23748848851786e-16	1.00901549695274e-14
PYM1	-0.342566	7.30874768644058e-16	1.01841829714296e-14
AC026471.2	-0.854656	7.39058115282828e-16	1.0292839625363e-14
LRRC32	0.808033046574736	7.48610551657921e-16	1.04204403066544e-14
RABGEF1	-0.54169	7.53838256903456e-16	1.04877403766589e-14
ADH6	-1.07334	7.57410655323708e-16	1.05319529561627e-14
METTL24	1.40812969909534	7.64560450527798e-16	1.06258380573613e-14
AC020910.5	-0.696589	7.68626721260991e-16	1.06715173616244e-14
ENO2	1.20268186350879	7.68646635942904e-16	1.06715173616244e-14
TASOR	0.3512098915241	7.75307159964157e-16	1.07583942602511e-14
AP000757.1	1.56328066913373	7.82412418526263e-16	1.08513489609424e-14
TAF4B	1.18713377159009	7.89217441513765e-16	1.09400453029774e-14
FYB1	0.977019076515567	7.92359024589779e-16	1.09778937407877e-14
AC008074.2	0.942580656331846	7.92944844643297e-16	1.0980311961767e-14
CCAR1	0.353362701552207	7.97894378424582e-16	1.10431229212957e-14
SLC13A3	-1.78449	8.02411063789864e-16	1.10998811300838e-14
GNA13	0.438865743941622	8.09123434826255e-16	1.11869380958008e-14
KLHL5	0.567264881249821	8.11065647739438e-16	1.12079868857906e-14
C22orf23	0.769277342527413	8.19810305815471e-16	1.13229671726133e-14
BX284668.4	-0.817997	8.20931497599502e-16	1.13325900325292e-14
PHC1	0.734097274913424	8.21631560665796e-16	1.13363924582199e-14
ZNF70	0.669297039211207	8.26960097480521e-16	1.14040189475904e-14
ZDHHC17	0.380314205478013	8.30450726943522e-16	1.14462434217543e-14
CLCF1	0.91774404137304	8.50682635375351e-16	1.17190531471884e-14
MTIF3	-0.42888	8.53558123954837e-16	1.17526017500496e-14
EIF2B4	-0.377	8.67112762515992e-16	1.19330806874495e-14
HNF4A	-0.625295	8.76856251271449e-16	1.20609521877615e-14
CWC22	0.321152041415088	8.90367932517625e-16	1.22404959126445e-14
ASB4	-1.44998	9.096611462364e-16	1.24992965940398e-14
CNPY2	-0.530745	9.12307311530595e-16	1.25292081292407e-14
KLHDC3	-0.477397	9.14085727694525e-16	1.25471777676033e-14
ECH1	-0.608816	9.15440557311653e-16	1.25593175740527e-14
AC005034.5	-1.10596	9.22777299548935e-16	1.26534711573485e-14
TINAGL1	0.788541359270282	9.5990140043628e-16	1.31557739162463e-14
PHB	-0.414976	9.85996859415754e-16	1.35064875077895e-14
TRAK1	0.404525924064085	1.02155862810525e-15	1.39864473093098e-14
NSMCE4A	-0.365809	1.03633417478374e-15	1.41814709371482e-14
CCDC58	-0.445083	1.03791702252069e-15	1.41958548500294e-14
C6orf141	1.73999344551942	1.03860955717319e-15	1.41980532296005e-14
TRIM41	-0.389461	1.05635490389908e-15	1.44332462765085e-14
TCTA	-0.451924	1.09873958720549e-15	1.50046800507479e-14
SPDYC	-1.12424	1.10833825383731e-15	1.51280238757406e-14
SMIM19	-0.68702	1.11106763934048e-15	1.51575287864651e-14
LCNL1	2.01497150314794	1.13323769969111e-15	1.5452083813255e-14
BRI3	-0.587369	1.14913397456728e-15	1.56608365763131e-14
LSM10	-0.446301	1.15444721537736e-15	1.57252202837473e-14
TUSC2	-0.449199	1.16228035817618e-15	1.5823845488316e-14
AQP1	1.12976588757597	1.16919685163903e-15	1.59098968119566e-14
KLHDC8A	1.7430905424811	1.18270540946737e-15	1.60855165674782e-14
FOXJ1	2.09037240060267	1.19577714990248e-15	1.62550195255074e-14
AC124312.3	1.61759253462065	1.198833097629e-15	1.62882677050886e-14
SPATA24	-0.629215	1.21255725352359e-15	1.646635480904e-14
CMC2	-0.429094	1.21630855300736e-15	1.65088997194664e-14
TTF2	0.614271260038644	1.22138928680253e-15	1.65694365747226e-14
CTSE	2.17913743485288	1.22213494665794e-15	1.65711319481329e-14
ILRUN	-0.430846	1.23112552036878e-15	1.66845630166527e-14
PPP1R14C	1.9993886022354	1.23569028760823e-15	1.67379296289014e-14
PLA2G4F	2.3552250629986	1.24220877781488e-15	1.68176926724653e-14
AHNAK2	1.65286377395651	1.24641805036532e-15	1.68661272725055e-14
CWC15	-0.353827	1.26140787240752e-15	1.70603178204337e-14
MGAT5	0.680104174791091	1.27028611629948e-15	1.71716955609941e-14
HDHD5-AS1	-0.801481	1.29234104697191e-15	1.74609925465871e-14
NALCN	1.63254103122271	1.33764442715586e-15	1.80639508933774e-14
LCP2	0.784038322501307	1.36446956312497e-15	1.84168899880234e-14
LINC02482	-0.884675	1.40823668784835e-15	1.8998030870225e-14
NENF	-0.662294	1.40904492169467e-15	1.89993339996992e-14
COASY	-0.403315	1.42233911425531e-15	1.91689094762182e-14
MRPL34	-0.506818	1.45598863948866e-15	1.96125048925673e-14
RNF5	-0.462866	1.47971199373306e-15	1.99220125106834e-14
HIVEP3	0.76621691775628	1.48312281924579e-15	1.99578694698711e-14
TNFSF8	0.944934233801662	1.48446303810357e-15	1.99658409024126e-14
COMMD3	-0.413686	1.48795873725558e-15	1.99986027023949e-14
TRAPPC2L	-0.556555	1.48839701736679e-15	1.99986027023949e-14
ATPAF2	-0.457937	1.48962519557335e-15	2.00050369574534e-14
CD22	1.19760244593533	1.49368573095419e-15	2.00494829788913e-14
GPR141	1.23138837135182	1.50771482666214e-15	2.021746380825e-14
ZPLD2P	-1.13049	1.50757469402402e-15	2.021746380825e-14
PRDX6	-0.550335	1.52026033079943e-15	2.03754569837766e-14
ALDH1L1	-1.2926	1.52210195529909e-15	2.0389903664112e-14
TMEM150C	-0.885504	1.53081204076617e-15	2.04962988286736e-14
AC109597.2	-1.44111	1.53514746002253e-15	2.05440435527226e-14
AC022167.3	-1.11143	1.54001623157787e-15	2.05988744241813e-14
AGR2	2.63857562921763	1.56385520329281e-15	2.09072640047629e-14
AC079922.1	-1.02159	1.59440284784327e-15	2.13049886044643e-14
RPL36	-0.740997	1.60841763143386e-15	2.14815077158686e-14
[truncated: 24,699 more rows]
